# Supplementary material for: DICE: A Drug Indication Classification and Encyclopedia for AI-Based Indication Extraction
Source: Front Artif Intell. 2021 Aug 2;4:711467. doi: 10.3389/frai.2021.711467 (PMC8366025; doi:10.3389/frai.2021.711467)
Supplement: Supplementary file 1 [file Table2.XLSX]

## Sheet: Sheet1
cluster 0
patients patients 441
treatment treatment 245
use use 196
therapy therapy 180
clinical clinical 169
may may 158
established established 154
efficacy efficacy 148
studies studies 123
trials trials 113
cluster 1
word freq
indicated indicated 2890
treatment treatment 2194
patients patients 1715
therapy therapy 544
disease disease 478
adults adults 478
infections infections 451
tablets tablets 428
combination combination 426
injection injection 394
cluster 2
treatment treatment 196
indicated indicated 191
patients patients 179
use use 109
recommended recommended 94
used used 60
type type 60
acute acute 53
diabetes diabetes 53
diabetic diabetic 50
cluster 3
word freq
patients patients 30
risk risk 24
angioedema angioedema 15
black black 14
may may 12
tablets tablets 12
ace ace 12
treatment treatment 11
see see 11
disease disease 11
cluster 4
word freq
used used 190
patients patients 160
treatment treatment 152
use use 150
may may 129
therapy therapy 125
bacteria bacteria 98
drug drug 96
drugs drugs 83
tablets tablets 71
