# Supplementary material for: DICE: A Drug Indication Classification and Encyclopedia for AI-Based Indication Extraction
Source: Front Artif Intell. 2021 Aug 2;4:711467. doi: 10.3389/frai.2021.711467 (PMC8366025; doi:10.3389/frai.2021.711467)
Supplement: Supplementary file 2 [file Table1.XLSX]

## Sheet: SentencesAndClassificationDrugI
DailyMed link	Labeling SETID	Sentences	DICC category
https://dailymed.nlm.nih.gov/dailymed/drugInfo.cfm?setid=0002ad27-779d-42ab-83b5-bc65453412a1	0002ad27-779d-42ab-83b5-bc65453412a1	braf v600e mutation positive metastatic nsclc mekinist is indicated in combination with dabrafenib for the treatment of patients with metastatic non small cell lung cancer ( nsclwith braf v600e mutation as detected by an fda approved test see clinical studies	1		0	non-indication miscellaneous
https://dailymed.nlm.nih.gov/dailymed/drugInfo.cfm?setid=0002ad27-779d-42ab-83b5-bc65453412a1	0002ad27-779d-42ab-83b5-bc65453412a1	braf v600e or v600k mutation positive unresectable or metastatic melanoma mekinist is indicated as a single agent or in combination with dabrafenib for the treatment of patients with unresectable or metastatic melanoma with braf v600e or v600k mutations as detected by an fda approved test see clinical studies	1		1	indications
https://dailymed.nlm.nih.gov/dailymed/drugInfo.cfm?setid=0002ad27-779d-42ab-83b5-bc65453412a1	0002ad27-779d-42ab-83b5-bc65453412a1	mekinist is a kinase inhibitor indicated as a single agent for the treatment of patients with unresectable or metastatic melanoma with braf v600e or v600k mutations as detected by an fda approved test	1		2	contraindication
https://dailymed.nlm.nih.gov/dailymed/drugInfo.cfm?setid=0002ad27-779d-42ab-83b5-bc65453412a1	0002ad27-779d-42ab-83b5-bc65453412a1	mekinist is indicated in combination with dabrafenib for the treatment of patients with unresectable or metastatic melanoma with braf v600e or v600k mutations as detected by an fda approved test	1		3	side effects
https://dailymed.nlm.nih.gov/dailymed/drugInfo.cfm?setid=0002ad27-779d-42ab-83b5-bc65453412a1	0002ad27-779d-42ab-83b5-bc65453412a1	metastatic non small cell lung cancer ( nsclwith braf v600e mutation as detected by an fda approved test	1		4	usage instruction
https://dailymed.nlm.nih.gov/dailymed/drugInfo.cfm?setid=0002ad27-779d-42ab-83b5-bc65453412a1	0002ad27-779d-42ab-83b5-bc65453412a1	limitation of use mekinist is not indicated for treatment of patients with melanoma who have progressed on prior braf inhibitor therapy	2
https://dailymed.nlm.nih.gov/dailymed/drugInfo.cfm?setid=000dc81d-ab91-450c-8eae-8eb74e72296f	000dc81d-ab91-450c-8eae-8eb74e72296f	entresto is usually administered in conjunction with other heart failure therapies in place of an ace inhibitor or other arb	0
https://dailymed.nlm.nih.gov/dailymed/drugInfo.cfm?setid=000dc81d-ab91-450c-8eae-8eb74e72296f	000dc81d-ab91-450c-8eae-8eb74e72296f	entresto is a combination of sacubitril a neprilysin inhibitor and valsartan an angiotensin ii receptor blocker indicated to reduce the risk of cardiovascular death and hospitalization for heart failure in patients with chronic heart failure ( nyha class ii iv ) and reduced ejection fraction	1
https://dailymed.nlm.nih.gov/dailymed/drugInfo.cfm?setid=000dc81d-ab91-450c-8eae-8eb74e72296f	000dc81d-ab91-450c-8eae-8eb74e72296f	entresto is indicated to reduce the risk of cardiovascular death and hospitalization for heart failure in patients with chronic heart failure ( nyha class ii iv ) and reduced ejection fraction	1
https://dailymed.nlm.nih.gov/dailymed/drugInfo.cfm?setid=0013824b-6aee-4da4-affd-35bc6bf19d91	0013824b-6aee-4da4-affd-35bc6bf19d91	cefizox ( ceftizoxime for injection usp ) is indicated in the treatment of infections due to susceptible strains of the microorganisms listed below	1
https://dailymed.nlm.nih.gov/dailymed/drugInfo.cfm?setid=0013824b-6aee-4da4-affd-35bc6bf19d91	0013824b-6aee-4da4-affd-35bc6bf19d91	( excluding enterococci ) enterobacter spp	1
https://dailymed.nlm.nih.gov/dailymed/drugInfo.cfm?setid=0013824b-6aee-4da4-affd-35bc6bf19d91	0013824b-6aee-4da4-affd-35bc6bf19d91	gonorrhea including uncomplicated cervical and urethral gonorrhea caused by neisseria gonorrhoeae	1
https://dailymed.nlm.nih.gov/dailymed/drugInfo.cfm?setid=0013824b-6aee-4da4-affd-35bc6bf19d91	0013824b-6aee-4da4-affd-35bc6bf19d91	including b fragilis and anaerobic cocci including peptococcus spp	1
https://dailymed.nlm.nih.gov/dailymed/drugInfo.cfm?setid=0013824b-6aee-4da4-affd-35bc6bf19d91	0013824b-6aee-4da4-affd-35bc6bf19d91	including p aeruginosa proteus mirabilis p vulgaris providencia rettgeri ( formerly proteus rettgeri ) and morganella morganii ( formerly proteus morganii ) klebsiella spp	1
https://dailymed.nlm.nih.gov/dailymed/drugInfo.cfm?setid=0013824b-6aee-4da4-affd-35bc6bf19d91	0013824b-6aee-4da4-affd-35bc6bf19d91	including s marcescens and enterobacter spp	1
https://dailymed.nlm.nih.gov/dailymed/drugInfo.cfm?setid=0013824b-6aee-4da4-affd-35bc6bf19d91	0013824b-6aee-4da4-affd-35bc6bf19d91	including s pneumoniae but excluding enterococci	1
https://dailymed.nlm.nih.gov/dailymed/drugInfo.cfm?setid=0013824b-6aee-4da4-affd-35bc6bf19d91	0013824b-6aee-4da4-affd-35bc6bf19d91	including s pneumoniae ( but excluding enterococci ) staphylococcus aureus ( penicillinase and nonpenicillinase producing ) escherichia	1
https://dailymed.nlm.nih.gov/dailymed/drugInfo.cfm?setid=0013824b-6aee-4da4-affd-35bc6bf19d91	0013824b-6aee-4da4-affd-35bc6bf19d91	intra abdominal infections caused by escherichia coli staphylococcus epidermidis streptococcus spp	1
https://dailymed.nlm.nih.gov/dailymed/drugInfo.cfm?setid=0013824b-6aee-4da4-affd-35bc6bf19d91	0013824b-6aee-4da4-affd-35bc6bf19d91	lower respiratory tract infections caused by klebsiella spp	1
https://dailymed.nlm.nih.gov/dailymed/drugInfo.cfm?setid=0013824b-6aee-4da4-affd-35bc6bf19d91	0013824b-6aee-4da4-affd-35bc6bf19d91	pelvic inflammatory disease caused by neisseria gonorrhoeae escherichia coli or streptococcus agalactiae	1
https://dailymed.nlm.nih.gov/dailymed/drugInfo.cfm?setid=0013824b-6aee-4da4-affd-35bc6bf19d91	0013824b-6aee-4da4-affd-35bc6bf19d91	proteus mirabilis escherichia coli haemophilus influenzae including ampicillin resistant strains staphylococcus aureus ( penicillinase and nonpenicillinase producing ) serratia spp	1
https://dailymed.nlm.nih.gov/dailymed/drugInfo.cfm?setid=0013824b-6aee-4da4-affd-35bc6bf19d91	0013824b-6aee-4da4-affd-35bc6bf19d91	septicemia caused by streptococcus spp	1
https://dailymed.nlm.nih.gov/dailymed/drugInfo.cfm?setid=0013824b-6aee-4da4-affd-35bc6bf19d91	0013824b-6aee-4da4-affd-35bc6bf19d91	urinary tract infections caused by staphylococcus aureus ( penicillinase and nonpenicillinase producing ) escherichia coli pseudomonas spp	1
https://dailymed.nlm.nih.gov/dailymed/drugInfo.cfm?setid=0013824b-6aee-4da4-affd-35bc6bf19d91	0013824b-6aee-4da4-affd-35bc6bf19d91	note ceftizoxime like other cephalosporins has no activity against chlamydia trachomatis	2
https://dailymed.nlm.nih.gov/dailymed/drugInfo.cfm?setid=0013824b-6aee-4da4-affd-35bc6bf19d91	0013824b-6aee-4da4-affd-35bc6bf19d91	therefore when cephalosporins are used in the treatment of patients with pelvic inflammatory disease and c trachomatis is one of the suspected pathogens appropriate anti chlamydial coverage should be added	4
https://dailymed.nlm.nih.gov/dailymed/drugInfo.cfm?setid=00a746cd-5c7e-4b41-b4ac-3cfec36a5e2d	00a746cd-5c7e-4b41-b4ac-3cfec36a5e2d	carefully consider the potential benefits and risks of naproxen sodium tablets usp and other treatment options before deciding to use naproxen sodium tablets usp	0
https://dailymed.nlm.nih.gov/dailymed/drugInfo.cfm?setid=00a746cd-5c7e-4b41-b4ac-3cfec36a5e2d	00a746cd-5c7e-4b41-b4ac-3cfec36a5e2d	naproxen as naproxen sodium tablets are indicated for the relief of the signs and symptoms of rheumatoid arthritis for the relief of the signs and symptoms of osteoarthritis for the relief of the signs and symptoms of ankylosing spondylitis for the relief of the signs and symptoms of juvenile arthritis for relief of the signs and symptoms of tendonitis for relief of the signs and symptoms of burs…	1
https://dailymed.nlm.nih.gov/dailymed/drugInfo.cfm?setid=00a746cd-5c7e-4b41-b4ac-3cfec36a5e2d	00a746cd-5c7e-4b41-b4ac-3cfec36a5e2d	naproxen suspension is recommended for juvenile rheumatoid arthritis in order to obtain the maximum dosage flexibility based on the patient 's weight	1
https://dailymed.nlm.nih.gov/dailymed/drugInfo.cfm?setid=00b4b5b5-7220-410c-8db2-dd940498cfc2	00b4b5b5-7220-410c-8db2-dd940498cfc2	the following points should be considered when initiating therapy with truvada for the treatment of hiv 1 infection it is not recommended that truvada be used as a component of a triple nucleoside regimen	0
https://dailymed.nlm.nih.gov/dailymed/drugInfo.cfm?setid=00b4b5b5-7220-410c-8db2-dd940498cfc2	00b4b5b5-7220-410c-8db2-dd940498cfc2	this indication is based on clinical trials in men who have sex with men ( msm ) at high risk for hiv 1 infection and in heterosexual serodiscordant couples	0
https://dailymed.nlm.nih.gov/dailymed/drugInfo.cfm?setid=00b4b5b5-7220-410c-8db2-dd940498cfc2	00b4b5b5-7220-410c-8db2-dd940498cfc2	when considering truvada for pre exposure prophylaxis the following factors may help to identify individuals at high risk has partner ( s ) known to be hiv 1 infected or engages in sexual acti	0
https://dailymed.nlm.nih.gov/dailymed/drugInfo.cfm?setid=00b4b5b5-7220-410c-8db2-dd940498cfc2	00b4b5b5-7220-410c-8db2-dd940498cfc2	pre exposure prophylaxis truvada is indicated in combination with safer sex practices for pre exposure prophylaxis ( prep ) to reduce the risk of sexually acquired hiv 1 in adults at high risk	1
https://dailymed.nlm.nih.gov/dailymed/drugInfo.cfm?setid=00b4b5b5-7220-410c-8db2-dd940498cfc2	00b4b5b5-7220-410c-8db2-dd940498cfc2	treatment of hiv 1 infection truvada a combination of emtriva and viread is indicated in combination with other antiretroviral agents for the treatment of hiv 1 infection in adults and pediatric patients weighing at least 17 kg see dosage and administration and clinical studies	1
https://dailymed.nlm.nih.gov/dailymed/drugInfo.cfm?setid=00b4b5b5-7220-410c-8db2-dd940498cfc2	00b4b5b5-7220-410c-8db2-dd940498cfc2	truvada is a combination of emtriva and viread both nucleoside analog hiv 1 reverse transcriptase inhibitors	1
https://dailymed.nlm.nih.gov/dailymed/drugInfo.cfm?setid=00b4b5b5-7220-410c-8db2-dd940498cfc2	00b4b5b5-7220-410c-8db2-dd940498cfc2	truvada is indicated in combination with other antiretroviral agents for the treatment of hiv 1 infection in adults and pediatric patients weighing at least 17 kg	1
https://dailymed.nlm.nih.gov/dailymed/drugInfo.cfm?setid=00b4b5b5-7220-410c-8db2-dd940498cfc2	00b4b5b5-7220-410c-8db2-dd940498cfc2	truvada is indicated in combination with safer sex practices for pre exposure prophylaxis ( prep ) to reduce the risk of sexually acquired hiv 1 in adults at high risk	1
https://dailymed.nlm.nih.gov/dailymed/drugInfo.cfm?setid=00b4b5b5-7220-410c-8db2-dd940498cfc2	00b4b5b5-7220-410c-8db2-dd940498cfc2	truvada should not be coadministered with atripla complera descovy emtriva genvoya odefsey stribild vemlidy viread or lamivudine containing products see warnings and precautions	2
https://dailymed.nlm.nih.gov/dailymed/drugInfo.cfm?setid=00b4b5b5-7220-410c-8db2-dd940498cfc2	00b4b5b5-7220-410c-8db2-dd940498cfc2	in treatment experienced patients the use of truvada should be guided by laboratory testing and treatment history	4
https://dailymed.nlm.nih.gov/dailymed/drugInfo.cfm?setid=00fd1905-27e4-420e-8dc5-a69e4ddc1526	00fd1905-27e4-420e-8dc5-a69e4ddc1526	nityr is a hydroxyphenyl pyruvate dioxygenase inhibitor indicated for the treatment of hereditary tyrosinemia type 1 ( ht 1 ) in combination with dietary restriction of tyrosine and phenylalanine	1
https://dailymed.nlm.nih.gov/dailymed/drugInfo.cfm?setid=00fd1905-27e4-420e-8dc5-a69e4ddc1526	00fd1905-27e4-420e-8dc5-a69e4ddc1526	nityr is indicated for the treatment of patients with hereditary tyrosinemia type 1 ( ht 1 ) in combination with dietary restriction of tyrosine and phenylalanine	1
https://dailymed.nlm.nih.gov/dailymed/archives/index.cfm?query=0132f17c-981e-45cf-a808-3bfc69ba6f8d	0132f17c-981e-45cf-a808-3bfc69ba6f8d	Symptoms of imbalanced HGH may include: poor muscle/fat balance, dry wrinkled-looking skin, low energy, sleeplessness, weak immune system	0
https://dailymed.nlm.nih.gov/dailymed/archives/index.cfm?query=0132f17c-981e-45cf-a808-3bfc69ba6f8d	0132f17c-981e-45cf-a808-3bfc69ba6f8d	these statements have not been evaluated by the food and drug administration	0
https://dailymed.nlm.nih.gov/dailymed/archives/index.cfm?query=0132f17c-981e-45cf-a808-3bfc69ba6f8d	0132f17c-981e-45cf-a808-3bfc69ba6f8d	this product is not intended to diagnose treat cure or prevent any disease	0
https://dailymed.nlm.nih.gov/dailymed/archives/index.cfm?query=0132f17c-981e-45cf-a808-3bfc69ba6f8d	0132f17c-981e-45cf-a808-3bfc69ba6f8d	​Temporarily supports the body to rebalance Human Growth Hormone (HGH) output.	1
https://dailymed.nlm.nih.gov/dailymed/drugInfo.cfm?setid=01721071-af03-4894-95c1-10b8bc64b888	01721071-af03-4894-95c1-10b8bc64b888	this solution is indicated for use in adults and pediatric patients as a source of electrolytes and water for hydration	1
https://dailymed.nlm.nih.gov/dailymed/drugInfo.cfm?setid=01a914b7-51b5-4aab-952f-2eae56d25e9c	01a914b7-51b5-4aab-952f-2eae56d25e9c	prior to the initiation of therapy clinical sensitivity should be established by careful evaluation of the patient 's history confirmed by diagnostic skin testing	0
https://dailymed.nlm.nih.gov/dailymed/drugInfo.cfm?setid=01a914b7-51b5-4aab-952f-2eae56d25e9c	01a914b7-51b5-4aab-952f-2eae56d25e9c	this product is indicated for the diagnosis and treatment ( hyposensitization therapy ) of patients who experience allergic symptoms due to exposure to cats and who exhibit type i skin sensitivity when tested to those specific allergens	1
https://dailymed.nlm.nih.gov/dailymed/drugInfo.cfm?setid=01a914b7-51b5-4aab-952f-2eae56d25e9c	01a914b7-51b5-4aab-952f-2eae56d25e9c	hyposensitization ( injection ) therapy is a treatment for patients exhibiting allergic reactions to seasonal pollens dust mites molds animal danders and various other inhalants in situations where the offending allergen cannot be avoided	1
https://dailymed.nlm.nih.gov/dailymed/drugInfo.cfm?setid=01a914b7-51b5-4aab-952f-2eae56d25e9c	01a914b7-51b5-4aab-952f-2eae56d25e9c	hyposensitization should not be prescribed for sensitivities to allergens which can be easily avoided	2
https://dailymed.nlm.nih.gov/dailymed/drugInfo.cfm?setid=01e15aee-40e0-23f3-537f-c96dd63e2cb1	01e15aee-40e0-23f3-537f-c96dd63e2cb1	the safety and effectiveness of stiolto respimat in asthma have not been established	0
https://dailymed.nlm.nih.gov/dailymed/drugInfo.cfm?setid=01e15aee-40e0-23f3-537f-c96dd63e2cb1	01e15aee-40e0-23f3-537f-c96dd63e2cb1	maintenance treatment of copd stiolto respimat is a combination of tiotropium and olodaterol indicated for long term once daily maintenance treatment of airflow obstruction in patients with chronic obstructive pulmonary disease ( copd ) including chronic bronchitis and or emphysema	1
https://dailymed.nlm.nih.gov/dailymed/drugInfo.cfm?setid=01e15aee-40e0-23f3-537f-c96dd63e2cb1	01e15aee-40e0-23f3-537f-c96dd63e2cb1	stiolto respimat is a combination of tiotropium an anticholinergic and olodaterol a long acting beta2 adrenergic agonist ( laba ) indicated for the long term once daily maintenance treatment of airflow obstruction in patients with chronic obstructive pulmonary disease ( copd ) important limitations stiolto respimat is not indicated to treat acute deterioration of copd	1
https://dailymed.nlm.nih.gov/dailymed/drugInfo.cfm?setid=01e15aee-40e0-23f3-537f-c96dd63e2cb1	01e15aee-40e0-23f3-537f-c96dd63e2cb1	important stiolto respimat is not indicated to treat acute deteriorations of copd see warnings and precautions	2
https://dailymed.nlm.nih.gov/dailymed/drugInfo.cfm?setid=01e15aee-40e0-23f3-537f-c96dd63e2cb1	01e15aee-40e0-23f3-537f-c96dd63e2cb1	stiolto respimat is not indicated to treat asthma	2
https://dailymed.nlm.nih.gov/dailymed/drugInfo.cfm?setid=025fee85-53a8-4161-a806-44fd95d0ca74	025fee85-53a8-4161-a806-44fd95d0ca74	integra ftm is indicated for the treatment of iron deficiency anemia and folate deficiency anemia	1
https://dailymed.nlm.nih.gov/dailymed/drugInfo.cfm?setid=025fee85-53a8-4161-a806-44fd95d0ca74	025fee85-53a8-4161-a806-44fd95d0ca74	integra ftm is indicated in pregnancy for the prevention and treatment of iron deficiency and to supply a maintenance dosage of folic acid	1
https://dailymed.nlm.nih.gov/dailymed/drugInfo.cfm?setid=028312dc-d155-4fd5-8abd-6bb9f011d3cc	028312dc-d155-4fd5-8abd-6bb9f011d3cc	odomzo ( sonidegib ) is indicated for the treatment of adult patients with locally advanced basal cell carcinoma (bcc) that has recurred following surgery or radiation therapy or those who are not candidates for surgery or radiation therapy	1
https://dailymed.nlm.nih.gov/dailymed/drugInfo.cfm?setid=028312dc-d155-4fd5-8abd-6bb9f011d3cc	028312dc-d155-4fd5-8abd-6bb9f011d3cc	odomzo is a hedgehog pathway inhibitor indicated for the treatment of adult patients with locally advanced basal cell carcinoma (bcc) that has recurred following surgery or radiation therapy or those who are not candidates for surgery or radiation therapy	1
https://dailymed.nlm.nih.gov/dailymed/drugInfo.cfm?setid=02b8c11b-99e8-4039-b6fa-a9c38d2f48fa	02b8c11b-99e8-4039-b6fa-a9c38d2f48fa	cinacalcet hydrochloride is a calcium sensing receptor agonist indicated for secondary hyperparathyroidism ( hpt ) in adult patients with chronic kidney disease ( ckd ) on dialysis	1
https://dailymed.nlm.nih.gov/dailymed/drugInfo.cfm?setid=02b8c11b-99e8-4039-b6fa-a9c38d2f48fa	02b8c11b-99e8-4039-b6fa-a9c38d2f48fa	parathyroid carcinoma cinacalcet tablets are indicated for the treatment of hypercalcemia in adult patients with parathyroid carcinoma see clinical studies	1
https://dailymed.nlm.nih.gov/dailymed/drugInfo.cfm?setid=02b8c11b-99e8-4039-b6fa-a9c38d2f48fa	02b8c11b-99e8-4039-b6fa-a9c38d2f48fa	primary hyperparathyroidism cinacalcet hydrochloride tablets are indicated for the treatment of severe hypercalcemia in adult patients with primary hpt who are unable to undergo parathyroidectomy see clinical studies ( 14 3 )	1
https://dailymed.nlm.nih.gov/dailymed/drugInfo.cfm?setid=02b8c11b-99e8-4039-b6fa-a9c38d2f48fa	02b8c11b-99e8-4039-b6fa-a9c38d2f48fa	secondary hyperparathyroidism cinacalcet hydrochloride tablets are indicated for the treatment of secondary hyperparathyroidism ( hpt ) in adult patients with chronic kidney disease ( ckd ) on dialysis see clinical studies	1
https://dailymed.nlm.nih.gov/dailymed/drugInfo.cfm?setid=02b8c11b-99e8-4039-b6fa-a9c38d2f48fa	02b8c11b-99e8-4039-b6fa-a9c38d2f48fa	hypercalcemia in adult patients with parathyroid carcinoma ( pc )	1
https://dailymed.nlm.nih.gov/dailymed/drugInfo.cfm?setid=02b8c11b-99e8-4039-b6fa-a9c38d2f48fa	02b8c11b-99e8-4039-b6fa-a9c38d2f48fa	severe hypercalcemia in adult patients with primary hpt who are unable to undergo parathyroidectomy	1
https://dailymed.nlm.nih.gov/dailymed/drugInfo.cfm?setid=02b8c11b-99e8-4039-b6fa-a9c38d2f48fa	02b8c11b-99e8-4039-b6fa-a9c38d2f48fa	cinacalcet hydrochloride tablets are not indicated for use in patients with ckd who are not on dialysis	2
https://dailymed.nlm.nih.gov/dailymed/drugInfo.cfm?setid=02b8c11b-99e8-4039-b6fa-a9c38d2f48fa	02b8c11b-99e8-4039-b6fa-a9c38d2f48fa	cinacalcet hydrochloride tablets are not indicated for use in patients with ckd who are not on dialysis because of an increased risk of hypocalcemia see warnings and precautions	2
https://dailymed.nlm.nih.gov/dailymed/drugInfo.cfm?setid=02c91fba-9c47-43ef-ac78-e82369798834	02c91fba-9c47-43ef-ac78-e82369798834	the efficacy of natazia in women with a body mass index ( bmi ) of 30 kg m2 has not been evaluated	0
https://dailymed.nlm.nih.gov/dailymed/drugInfo.cfm?setid=02c91fba-9c47-43ef-ac78-e82369798834	02c91fba-9c47-43ef-ac78-e82369798834	natazia is also indicated for the treatment of heavy menstrual bleeding in women without organic pathology who choose to use an oral contraceptive as their method of contraception see clinical studies	1
https://dailymed.nlm.nih.gov/dailymed/drugInfo.cfm?setid=02c91fba-9c47-43ef-ac78-e82369798834	02c91fba-9c47-43ef-ac78-e82369798834	natazia is an estrogen progestin coc indicated for use by women to prevent pregnancy	1
https://dailymed.nlm.nih.gov/dailymed/drugInfo.cfm?setid=02c91fba-9c47-43ef-ac78-e82369798834	02c91fba-9c47-43ef-ac78-e82369798834	natazia is indicated for use by women to prevent pregnancy	1
https://dailymed.nlm.nih.gov/dailymed/drugInfo.cfm?setid=02c91fba-9c47-43ef-ac78-e82369798834	02c91fba-9c47-43ef-ac78-e82369798834	treatment of heavy menstrual bleeding in women without organic pathology who choose to use an oral contraceptive as their method of contraception	1
https://dailymed.nlm.nih.gov/dailymed/drugInfo.cfm?setid=02d7399f-94cc-f718-f214-587301edd138	02d7399f-94cc-f718-f214-587301edd138	because of the potential for serious adverse effects minoxidil tablets are indicated only in the treatment of hypertension that is symptomatic or associated with target organ damage and is not manageable with maximum therapeutic doses of a diuretic plus two other antihypertensive drugs	1
https://dailymed.nlm.nih.gov/dailymed/drugInfo.cfm?setid=02d7399f-94cc-f718-f214-587301edd138	02d7399f-94cc-f718-f214-587301edd138	minoxidil reduced supine diastolic blood pressure by 20 mm hg or to 90 mm hg or less in approximately 75 of patients most of who had hypertension that could not be controlled by other drugs	1
https://dailymed.nlm.nih.gov/dailymed/drugInfo.cfm?setid=02d7399f-94cc-f718-f214-587301edd138	02d7399f-94cc-f718-f214-587301edd138	at the present time use in milder degrees of hypertension is not recommended because the benefit risk relationship in such patients has not been defined	2
https://dailymed.nlm.nih.gov/dailymed/drugInfo.cfm?setid=02f19c91-9d39-4843-b6a4-25d81280b067	02f19c91-9d39-4843-b6a4-25d81280b067	vilevev mb is indicated for the treatment of symptoms of irritative voiding	1
https://dailymed.nlm.nih.gov/dailymed/drugInfo.cfm?setid=02f19c91-9d39-4843-b6a4-25d81280b067	02f19c91-9d39-4843-b6a4-25d81280b067	indicated for the relief of local symptoms such as inflammation hypermotility and pain which accompany lower urinary tract infections and antispasmodic	1
https://dailymed.nlm.nih.gov/dailymed/drugInfo.cfm?setid=02ff6501-cccc-4f7d-9988-856d4e169b0e	02ff6501-cccc-4f7d-9988-856d4e169b0e	contrast enhancement of computed tomographic head imaging injectable radiopaque contrast media may be used to refine diagnostic precision in areas of the brain which may not otherwise have been satisfactorily visualized	0
https://dailymed.nlm.nih.gov/dailymed/drugInfo.cfm?setid=02ff6501-cccc-4f7d-9988-856d4e169b0e	02ff6501-cccc-4f7d-9988-856d4e169b0e	following therapy tumors may show decreased or no enhancement	0
https://dailymed.nlm.nih.gov/dailymed/drugInfo.cfm?setid=02ff6501-cccc-4f7d-9988-856d4e169b0e	02ff6501-cccc-4f7d-9988-856d4e169b0e	in calcified lesions there is less likelihood of enhancement	0
https://dailymed.nlm.nih.gov/dailymed/drugInfo.cfm?setid=02ff6501-cccc-4f7d-9988-856d4e169b0e	02ff6501-cccc-4f7d-9988-856d4e169b0e	nonneoplastic conditions the use of injectable radiopaque diagnostic agents may be beneficial in the image enhancement of nonneoplastic lesions	0
https://dailymed.nlm.nih.gov/dailymed/drugInfo.cfm?setid=02ff6501-cccc-4f7d-9988-856d4e169b0e	02ff6501-cccc-4f7d-9988-856d4e169b0e	the opacification of the inferior vermis following contrast media administration has resulted in false positive diagnosis in a number of normal studies	0
https://dailymed.nlm.nih.gov/dailymed/drugInfo.cfm?setid=02ff6501-cccc-4f7d-9988-856d4e169b0e	02ff6501-cccc-4f7d-9988-856d4e169b0e	the usefulness of contrast enhancement for the investigation of the retrobulbar space and in cases of low grade or infiltrative glioma has not been demonstrated	0
https://dailymed.nlm.nih.gov/dailymed/drugInfo.cfm?setid=02ff6501-cccc-4f7d-9988-856d4e169b0e	02ff6501-cccc-4f7d-9988-856d4e169b0e	hypaque sodium 50 percent is indicated for excretory urography cerebral and peripheral angiography aortography intraosseous venography direct cholangiography hysterosalpingography splenoportography and contrast enhancement of computed tomographic head imaging	1
https://dailymed.nlm.nih.gov/dailymed/drugInfo.cfm?setid=02ff6501-cccc-4f7d-9988-856d4e169b0e	02ff6501-cccc-4f7d-9988-856d4e169b0e	tumors radiopaque diagnostic agents may be useful to investigate the presence and extent of certain malignancies such as gliomas including malignant gliomas glioblastomas astrocytomas oligodendrogliomas and gangliomas ependymomas medulloblastomas meningiomas neuromas pinealomas pituitary adenomas craniopharyngiomas germinomas and metastatic lesions	1
https://dailymed.nlm.nih.gov/dailymed/drugInfo.cfm?setid=02ff6501-cccc-4f7d-9988-856d4e169b0e	02ff6501-cccc-4f7d-9988-856d4e169b0e	urography diatrizoate salts are used in small medium and large dose urography ( see dosage and administration excretory urography )	1
https://dailymed.nlm.nih.gov/dailymed/drugInfo.cfm?setid=02ff6501-cccc-4f7d-9988-856d4e169b0e	02ff6501-cccc-4f7d-9988-856d4e169b0e	visualization of the urinary tract can be achieved by either direct intravenous bolus injection intravenous drip infusion or incidentally following intra arterial procedures visualization of the urinary tract is delayed in infants less than 1 month old and in patients with urinary tract obstruction ( see clinical pharmacology )	1
https://dailymed.nlm.nih.gov/dailymed/drugInfo.cfm?setid=033f2324-09d4-ce5c-ff60-e3b03d0538c1	033f2324-09d4-ce5c-ff60-e3b03d0538c1	prescription use of this product in the treatment of opioid dependence is limited to physicians who meet certain qualifying requirements and who have notified the secretary of health and human services ( hhs ) of their intent to prescribe this product for the treatment of opioid dependence and have been assigned a unique identification number that must be included on every prescription	0
https://dailymed.nlm.nih.gov/dailymed/drugInfo.cfm?setid=033f2324-09d4-ce5c-ff60-e3b03d0538c1	033f2324-09d4-ce5c-ff60-e3b03d0538c1	prescription use of this product is limited under the drug addiction treatment act	0
https://dailymed.nlm.nih.gov/dailymed/drugInfo.cfm?setid=033f2324-09d4-ce5c-ff60-e3b03d0538c1	033f2324-09d4-ce5c-ff60-e3b03d0538c1	under the drug addiction treatment act ( data ) codified at 21 u s c	0
https://dailymed.nlm.nih.gov/dailymed/drugInfo.cfm?setid=033f2324-09d4-ce5c-ff60-e3b03d0538c1	033f2324-09d4-ce5c-ff60-e3b03d0538c1	suboxone sublingual film is indicated for maintenance treatment of opioid dependence	1
https://dailymed.nlm.nih.gov/dailymed/drugInfo.cfm?setid=033f2324-09d4-ce5c-ff60-e3b03d0538c1	033f2324-09d4-ce5c-ff60-e3b03d0538c1	suboxone sublingual film is indicated for maintenance treatment of opioid dependence and should be used as part of a complete treatment plan to include counseling and psychosocial support	1
https://dailymed.nlm.nih.gov/dailymed/drugInfo.cfm?setid=03440821-831c-4085-98f9-faa88e98c503	03440821-831c-4085-98f9-faa88e98c503	the effectiveness of oxazepam in long term use that is more than 4 months has not been assessed by systematic clinical studies	0
https://dailymed.nlm.nih.gov/dailymed/drugInfo.cfm?setid=03440821-831c-4085-98f9-faa88e98c503	03440821-831c-4085-98f9-faa88e98c503	the physician should periodically reassess the usefulness of the drug for the individual patient	0
https://dailymed.nlm.nih.gov/dailymed/drugInfo.cfm?setid=03440821-831c-4085-98f9-faa88e98c503	03440821-831c-4085-98f9-faa88e98c503	oxazepam capsules usp are indicated for the management of anxiety disorders or for the short term relief of the symptoms of anxiety	1
https://dailymed.nlm.nih.gov/dailymed/drugInfo.cfm?setid=03440821-831c-4085-98f9-faa88e98c503	03440821-831c-4085-98f9-faa88e98c503	anxiety associated with depression is also responsive to oxazepam therapy	1
https://dailymed.nlm.nih.gov/dailymed/drugInfo.cfm?setid=03440821-831c-4085-98f9-faa88e98c503	03440821-831c-4085-98f9-faa88e98c503	alcoholics with acute tremulousness inebriation or with anxiety associated with alcohol withdrawal are responsive to therapy	1
https://dailymed.nlm.nih.gov/dailymed/drugInfo.cfm?setid=03440821-831c-4085-98f9-faa88e98c503	03440821-831c-4085-98f9-faa88e98c503	this product has been found particularly useful in the management of anxiety tension agitation and irritability in older patients	1
https://dailymed.nlm.nih.gov/dailymed/drugInfo.cfm?setid=03880372-2c68-45c6-a53a-f420c49541d6	03880372-2c68-45c6-a53a-f420c49541d6	more edurant treated subjects with hiv 1 rna greater than 100 000 copies ml at the start of therapy experienced virologic failure ( hiv 1 rna 50 copies ml ) compared to edurant treated subjects with hiv 1 rna less than or equal to 100 000 copies ml	0
https://dailymed.nlm.nih.gov/dailymed/drugInfo.cfm?setid=03880372-2c68-45c6-a53a-f420c49541d6	03880372-2c68-45c6-a53a-f420c49541d6	edurant in combination with other antiretroviral agents is indicated for the treatment of human immunodeficiency virus type 1 ( hiv 1 ) infection in antiretroviral treatment na ve patients 12 years of age and older and weighing at least 35 kg with plasma hiv 1 rna less than or equal to 100 000 copies ml at the start of therapy	1
https://dailymed.nlm.nih.gov/dailymed/drugInfo.cfm?setid=03880372-2c68-45c6-a53a-f420c49541d6	03880372-2c68-45c6-a53a-f420c49541d6	edurant is a human immunodeficiency virus type 1 ( hiv 1 ) specific non nucleoside reverse transcriptase inhibitor ( nnrti ) indicated in combination with other antiretroviral agents for the treatment of hiv 1 infection in treatment na ve patients 12 years of age and older and weighing at least 35 kg with hiv 1 rna less than or equal to 100 000 copies ml	1
https://dailymed.nlm.nih.gov/dailymed/drugInfo.cfm?setid=038fe2e7-dc16-485c-b5fb-746db7231347	038fe2e7-dc16-485c-b5fb-746db7231347	pnv dha is a multivitamin multimineral nutritional supplement indicated for use in the dietary management of patients with nutritional deficiencies or are in need of nutritional supplementation	1
https://dailymed.nlm.nih.gov/dailymed/drugInfo.cfm?setid=03ca9e2a-5a27-43ff-a1cd-9c617a415b62	03ca9e2a-5a27-43ff-a1cd-9c617a415b62	thyroid hormone drugs are indicated as replacement or supplemental therapy in patients with hypothyroidism of any etiology except transient hypothyroidism during the recovery phase of subacute thyroiditis	1
https://dailymed.nlm.nih.gov/dailymed/drugInfo.cfm?setid=03ca9e2a-5a27-43ff-a1cd-9c617a415b62	03ca9e2a-5a27-43ff-a1cd-9c617a415b62	as diagnostic agents in suppression tests to differentiate suspected mild hyperthyroidism or thyroid gland autonomy	1
https://dailymed.nlm.nih.gov/dailymed/drugInfo.cfm?setid=03ca9e2a-5a27-43ff-a1cd-9c617a415b62	03ca9e2a-5a27-43ff-a1cd-9c617a415b62	as pituitary thyroid stimulating hormone ( tsh ) suppressants in the treatment or prevention of various types of euthyroid goiters including thyroid nodules subacute or chronic lymphocytic thyroiditis ( hashimoto 's ) and multinodular goiter	1
https://dailymed.nlm.nih.gov/dailymed/drugInfo.cfm?setid=03ca9e2a-5a27-43ff-a1cd-9c617a415b62	03ca9e2a-5a27-43ff-a1cd-9c617a415b62	liothyronine sodium tablets usp can be used in patients allergic to desiccated thyroid or thyroid extract derived from pork or beef	1
https://dailymed.nlm.nih.gov/dailymed/drugInfo.cfm?setid=03ca9e2a-5a27-43ff-a1cd-9c617a415b62	03ca9e2a-5a27-43ff-a1cd-9c617a415b62	this category includes cretinism myxedema and ordinary hypothyroidism in patients of any age ( pediatric patients adults the elderly ) or state ( including pregnancy ) primary hypothyroidism resulting from functional deficiency primary atrophy partial or total absence of thyroid gland or the effects of surgery radiation or drugs with or without the presence of goiter and secondary ( pituitary ) o…	1
https://dailymed.nlm.nih.gov/dailymed/drugInfo.cfm?setid=040477e0-abc7-455b-b15e-74a9ba5fff36	040477e0-abc7-455b-b15e-74a9ba5fff36	diphenoxylate hcl and atropine sulfate tablets are indicated as adjunctive therapy in the management of diarrhea in patients 13 years of age and older	1
https://dailymed.nlm.nih.gov/dailymed/drugInfo.cfm?setid=040dacaf-4ccf-425a-9b40-586176b7631d	040dacaf-4ccf-425a-9b40-586176b7631d	for diagnostic use only	0
https://dailymed.nlm.nih.gov/dailymed/drugInfo.cfm?setid=040dacaf-4ccf-425a-9b40-586176b7631d	040dacaf-4ccf-425a-9b40-586176b7631d	flaxseed ( linum usitatissimum ) leafhopper ( cicadellidae ) miller moth ( night flying lepidoptera ) cricket ( gryllidae ) and moth ( frenatae )	0
https://dailymed.nlm.nih.gov/dailymed/drugInfo.cfm?setid=040dacaf-4ccf-425a-9b40-586176b7631d	040dacaf-4ccf-425a-9b40-586176b7631d	the following allergenic extracts are for diagnostic use only coffee ( coffea arabi cottonseed ( gossypium spp))	0
https://dailymed.nlm.nih.gov/dailymed/drugInfo.cfm?setid=040dacaf-4ccf-425a-9b40-586176b7631d	040dacaf-4ccf-425a-9b40-586176b7631d	these extracts are intended for diagnostic testing of patients whose histories indicate that upon natural exposure to the allergen they experience allergic symptoms	0
https://dailymed.nlm.nih.gov/dailymed/drugInfo.cfm?setid=040dacaf-4ccf-425a-9b40-586176b7631d	040dacaf-4ccf-425a-9b40-586176b7631d	this product has not been shown by adequate data to be safe and effective for therapeutic use according to federal register notice dated november 16 1994 vol	0
https://dailymed.nlm.nih.gov/dailymed/drugInfo.cfm?setid=043f8497-8bb3-4604-84eb-d463ef25f724	043f8497-8bb3-4604-84eb-d463ef25f724	natachew is a prescription pre post natal multivitamin multimineral indicated for use in improving the nutritional status of women throughout pregnancy as well as in the post natal period for both lactating and non lactating mothers	1
https://dailymed.nlm.nih.gov/dailymed/drugInfo.cfm?setid=043f8497-8bb3-4604-84eb-d463ef25f724	043f8497-8bb3-4604-84eb-d463ef25f724	this product is also useful in improving the nutritional status of women prior to conception	1
https://dailymed.nlm.nih.gov/dailymed/drugInfo.cfm?setid=04557ab3-6d21-49b4-b849-744c75b8a630	04557ab3-6d21-49b4-b849-744c75b8a630	also by acidifying the urine it increases the antibacterial activity of methenamine mandelate and methenamine hippurate	1
https://dailymed.nlm.nih.gov/dailymed/drugInfo.cfm?setid=04557ab3-6d21-49b4-b849-744c75b8a630	04557ab3-6d21-49b4-b849-744c75b8a630	For use in patients with elevated urinary pH. K-PHOS® ORIGINAL helps keep calcium soluble and reduces odor and rash caused by ammoniacal urine	1
https://dailymed.nlm.nih.gov/dailymed/drugInfo.cfm?setid=048f5b08-71ff-4b14-bafa-922ce27a6213	048f5b08-71ff-4b14-bafa-922ce27a6213	prolonged use of hypnotics is usually not indicated and should only be undertaken concomitantly with appropriate evaluation of the patient	0
https://dailymed.nlm.nih.gov/dailymed/drugInfo.cfm?setid=048f5b08-71ff-4b14-bafa-922ce27a6213	048f5b08-71ff-4b14-bafa-922ce27a6213	flurazepam a gamma aminobutyric ( gaba a ) agonist is indicated for the treatment of insomnia characterized by difficulty falling asleep frequent nocturnal awakenings and or early morning awakenings	1
https://dailymed.nlm.nih.gov/dailymed/drugInfo.cfm?setid=048f5b08-71ff-4b14-bafa-922ce27a6213	048f5b08-71ff-4b14-bafa-922ce27a6213	flurazepam hydrochloride capsules usp are indicated for the treatment of insomnia characterized by difficulty in falling asleep frequent nocturnal awakenings and or early morning awakenings see clinical studies	1
https://dailymed.nlm.nih.gov/dailymed/drugInfo.cfm?setid=048f5b08-71ff-4b14-bafa-922ce27a6213	048f5b08-71ff-4b14-bafa-922ce27a6213	since insomnia is often transient and intermittent short term use is usually sufficient	4
https://dailymed.nlm.nih.gov/dailymed/drugInfo.cfm?setid=04a413fe-95f4-47a7-42ac-283a9e78297d	04a413fe-95f4-47a7-42ac-283a9e78297d	its use alone in the treatment of tuberculosis results in the rapid development of resistance	1
https://dailymed.nlm.nih.gov/dailymed/drugInfo.cfm?setid=04a413fe-95f4-47a7-42ac-283a9e78297d	04a413fe-95f4-47a7-42ac-283a9e78297d	trecator is primarily indicated for the treatment of active tuberculosis in patients with m tuberculosis resistant to isoniazid or rifampin or when there is intolerance on the part of the patient to other drugs	1
https://dailymed.nlm.nih.gov/dailymed/drugInfo.cfm?setid=04a413fe-95f4-47a7-42ac-283a9e78297d	04a413fe-95f4-47a7-42ac-283a9e78297d	to reduce the development of drug resistant bacteria and maintain the effectiveness of trecator and other antibacterial drugs trecator should be used only to treat infections that are proven or strongly suspected to be caused by susceptible bacteria	1
https://dailymed.nlm.nih.gov/dailymed/drugInfo.cfm?setid=04a413fe-95f4-47a7-42ac-283a9e78297d	04a413fe-95f4-47a7-42ac-283a9e78297d	patient nonadherence to prescribed treatment can result in treatment failure and in the development of drug resistant tuberculosis which can be life threatening and lead to other serious health risks	3
https://dailymed.nlm.nih.gov/dailymed/drugInfo.cfm?setid=04a413fe-95f4-47a7-42ac-283a9e78297d	04a413fe-95f4-47a7-42ac-283a9e78297d	directly observed therapy is recommended for all patients receiving treatment for tuberculosis	4
https://dailymed.nlm.nih.gov/dailymed/drugInfo.cfm?setid=04a413fe-95f4-47a7-42ac-283a9e78297d	04a413fe-95f4-47a7-42ac-283a9e78297d	if the susceptibility tests indicate that the patient 's organism is resistant to one of the first line antituberculosis drugs ( i e isoniazid or rifampin ) yet susceptible to ethionamide ethionamide should be accompanied by at least one drug to which the m tuberculosis isolate is known to be susceptible	4
https://dailymed.nlm.nih.gov/dailymed/drugInfo.cfm?setid=04a413fe-95f4-47a7-42ac-283a9e78297d	04a413fe-95f4-47a7-42ac-283a9e78297d	if the tuberculosis is resistant to both isoniazid and rifampin yet susceptible to ethionamide ethionamide should be accompanied by at least two other drugs to which the m tuberculosis isolate is known to be susceptible	4
https://dailymed.nlm.nih.gov/dailymed/drugInfo.cfm?setid=04a413fe-95f4-47a7-42ac-283a9e78297d	04a413fe-95f4-47a7-42ac-283a9e78297d	it is therefore essential that patients adhere to the drug regimen for the full duration of treatment	4
https://dailymed.nlm.nih.gov/dailymed/drugInfo.cfm?setid=04a413fe-95f4-47a7-42ac-283a9e78297d	04a413fe-95f4-47a7-42ac-283a9e78297d	it is essential therefore to give a suitable companion drug or drugs the choice being based on the results of susceptibility tests	4
https://dailymed.nlm.nih.gov/dailymed/drugInfo.cfm?setid=04a413fe-95f4-47a7-42ac-283a9e78297d	04a413fe-95f4-47a7-42ac-283a9e78297d	patients in whom drug resistant m tuberculosis organisms are isolated should be managed in consultation with an expert in the treatment of drug resistant tuberculosis	4
https://dailymed.nlm.nih.gov/dailymed/archives/index.cfm?query=04e873d3-bc40-4f6c-bc7e-7658a23cdba1	04e873d3-bc40-4f6c-bc7e-7658a23cdba1	chloroquine phosphate tablets are indicated for the suppressive treatment and for acute attacks of malaria due to p vivax p malariae p ovale and susceptible strains of p falciparum	1
https://dailymed.nlm.nih.gov/dailymed/archives/index.cfm?query=04e873d3-bc40-4f6c-bc7e-7658a23cdba1	04e873d3-bc40-4f6c-bc7e-7658a23cdba1	it is highly effective as a suppressive agent in patients with vivax or malariae malaria in terminating acute attacks and significantly lengthening the interval between treatment and relapse	1
https://dailymed.nlm.nih.gov/dailymed/archives/index.cfm?query=04e873d3-bc40-4f6c-bc7e-7658a23cdba1	04e873d3-bc40-4f6c-bc7e-7658a23cdba1	the drug is also indicated for the treatment of extraintestinal amebiasis	1
https://dailymed.nlm.nih.gov/dailymed/archives/index.cfm?query=04e873d3-bc40-4f6c-bc7e-7658a23cdba1	04e873d3-bc40-4f6c-bc7e-7658a23cdba1	chloroquine phosphate tablets does not prevent relapses in patients with vivax or malariae malaria because it is not effective against exoerythrocytic forms of the parasite nor will it prevent vivax or malariae infection when administered as a prophylactic	2
https://dailymed.nlm.nih.gov/dailymed/archives/index.cfm?query=04e873d3-bc40-4f6c-bc7e-7658a23cdba1	04e873d3-bc40-4f6c-bc7e-7658a23cdba1	in patients with falciparum malaria it abolishes the acute attack and effects complete cure of the infection unless due to a resistant strain of p falciparum	4
https://dailymed.nlm.nih.gov/dailymed/drugInfo.cfm?setid=051742b5-b0f0-44a5-8d31-3288527b0638	051742b5-b0f0-44a5-8d31-3288527b0638	dilantin is indicated for the treatment of tonic clonic ( grand mal ) and psychomotor ( temporal lobe ) seizures	1
https://dailymed.nlm.nih.gov/dailymed/drugInfo.cfm?setid=053b9158-2a5b-48b9-bf47-5fa78a35ec33	053b9158-2a5b-48b9-bf47-5fa78a35ec33	cinqair is an interleukin 5 antagonist monoclonal antibody ( igg4 kappa ) indicated for add on maintenance treatment of patients with severe asthma aged 18 years and older and with an eosinophilic phenotype	1
https://dailymed.nlm.nih.gov/dailymed/drugInfo.cfm?setid=053b9158-2a5b-48b9-bf47-5fa78a35ec33	053b9158-2a5b-48b9-bf47-5fa78a35ec33	cinqair is indicated for the add on maintenance treatment of patients with severe asthma aged 18 years and older with an eosinophilic phenotype see clinical studies	1
https://dailymed.nlm.nih.gov/dailymed/drugInfo.cfm?setid=053b9158-2a5b-48b9-bf47-5fa78a35ec33	053b9158-2a5b-48b9-bf47-5fa78a35ec33	cinqair is not indicated for the relief of acute bronchospasm or status asthmaticus see warnings and precautions	2
https://dailymed.nlm.nih.gov/dailymed/drugInfo.cfm?setid=053b9158-2a5b-48b9-bf47-5fa78a35ec33	053b9158-2a5b-48b9-bf47-5fa78a35ec33	limitation of use cinqair is not indicated for treatment of other eosinophilic conditions	2
https://dailymed.nlm.nih.gov/dailymed/drugInfo.cfm?setid=053b9158-2a5b-48b9-bf47-5fa78a35ec33	053b9158-2a5b-48b9-bf47-5fa78a35ec33	cinqair is not indicated for treatment of other eosinophilic conditions relief of acute bronchospasm or status asthmaticus	2
https://dailymed.nlm.nih.gov/dailymed/drugInfo.cfm?setid=0571c18b-1d5e-47bd-bddf-54d74ce1b442	0571c18b-1d5e-47bd-bddf-54d74ce1b442	technetium tc 99m mertiatide is a renal imaging agent for use in the diagnosis of congenital and acquired abnormalities renal failure urinary tract obstruction and calculi in adults and pediatric patients	0
https://dailymed.nlm.nih.gov/dailymed/drugInfo.cfm?setid=0571c18b-1d5e-47bd-bddf-54d74ce1b442	0571c18b-1d5e-47bd-bddf-54d74ce1b442	it is a diagnostic aid in providing renal function split function renal angiograms and renogram curves for whole kidney and renal cortex	0
https://dailymed.nlm.nih.gov/dailymed/drugInfo.cfm?setid=057289f4-2e18-4c1e-bed4-6c1858e2ef16	057289f4-2e18-4c1e-bed4-6c1858e2ef16	lexiscan ( regadenoson ) injection is a pharmacologic stress agent indicated for radionuclide myocardial perfusion imaging ( mpi ) in patients unable to undergo adequate exercise stress	1
https://dailymed.nlm.nih.gov/dailymed/drugInfo.cfm?setid=057289f4-2e18-4c1e-bed4-6c1858e2ef16	057289f4-2e18-4c1e-bed4-6c1858e2ef16	lexiscan is a pharmacologic stress agent indicated for radionuclide myocardial perfusion imaging ( mpi ) in patients unable to undergo adequate exercise stress	1
https://dailymed.nlm.nih.gov/dailymed/archives/index.cfm?query=05f08d62-9de9-4af9-931e-10b93c70e39e	05f08d62-9de9-4af9-931e-10b93c70e39e	fenofibrate at a dose equivalent to 135 mg of fenofibric acid delayed release capsules did not reduce coronary heart disease morbidity and mortality in 2 large randomized controlled trials of patients with type 2 diabetes mellitus see warnings and precautions	0
https://dailymed.nlm.nih.gov/dailymed/drugInfo.cfm?setid=05f25774-f56a-48ef-bac3-8af663f8581a	05f25774-f56a-48ef-bac3-8af663f8581a	consequently many patients who are treated with nitrofurantoin capsules usp ( macrocrystals ) are predisposed to persistence or reappearance of bacteriuria	0
https://dailymed.nlm.nih.gov/dailymed/drugInfo.cfm?setid=05f25774-f56a-48ef-bac3-8af663f8581a	05f25774-f56a-48ef-bac3-8af663f8581a	in considering the use of nitrofurantoin capsules usp ( macrocrystals ) lower eradication rates should be balanced against the increased potential for systemic toxicity and for the development of antimicrobial resistance when agents with broader tissue distribution are utilized	0
https://dailymed.nlm.nih.gov/dailymed/drugInfo.cfm?setid=05f25774-f56a-48ef-bac3-8af663f8581a	05f25774-f56a-48ef-bac3-8af663f8581a	nitrofurantoins lack the broader tissue distribution of other therapeutic agents approved for urinary tract infections	0
https://dailymed.nlm.nih.gov/dailymed/drugInfo.cfm?setid=05f25774-f56a-48ef-bac3-8af663f8581a	05f25774-f56a-48ef-bac3-8af663f8581a	nitrofurantoin capsules usp ( macrocrystals ) is specifically indicated for the treatment of urinary tract infections when due to susceptible strains of escherichia coli enterococci staphylococcus aureus and certain susceptible strains of klebsiella and enterobacter species	1
https://dailymed.nlm.nih.gov/dailymed/drugInfo.cfm?setid=05f25774-f56a-48ef-bac3-8af663f8581a	05f25774-f56a-48ef-bac3-8af663f8581a	nitrofurantoin is not indicated for the treatment of pyelonephritis or perinephric abscesses	2
https://dailymed.nlm.nih.gov/dailymed/drugInfo.cfm?setid=05f25774-f56a-48ef-bac3-8af663f8581a	05f25774-f56a-48ef-bac3-8af663f8581a	if persistence or reappearance of bacteriuria occurs after treatment with nitrofurantoin capsules usp ( macrocrystals ) other therapeutic agents with broader tissue distribution should be selected	4
https://dailymed.nlm.nih.gov/dailymed/drugInfo.cfm?setid=05f25774-f56a-48ef-bac3-8af663f8581a	05f25774-f56a-48ef-bac3-8af663f8581a	urine specimens for culture and susceptibility testing should be obtained before and after completion of therapy	4
https://dailymed.nlm.nih.gov/dailymed/drugInfo.cfm?setid=05f25774-f56a-48ef-bac3-8af663f8581a	05f25774-f56a-48ef-bac3-8af663f8581a	to reduce the development of drug resistant bacteria and maintain the effectiveness of nitrofurantoin capsules usp ( macrocrystals ) and other antibacterial drugs nitrofurantoin capsules usp ( macrocrystals ) should be used only to treat or prevent infections that are proven or strongly suspected to be caused by susceptible bacteria	4
https://dailymed.nlm.nih.gov/dailymed/drugInfo.cfm?setid=05f326e6-10e4-4ceb-8a23-f53c592f00b8	05f326e6-10e4-4ceb-8a23-f53c592f00b8	potassium chloride in lactated ringer s and 5 dextrose injection usp are indicated as a source of water electrolytes and calories or as alkalinizing agents	1
https://dailymed.nlm.nih.gov/dailymed/drugInfo.cfm?setid=0602c22a-67b7-4708-bdbb-28a69d52d616	0602c22a-67b7-4708-bdbb-28a69d52d616	mometasone furoate monohydrate nasal spray is a corticosteroid indicated for treatment of nasal symptoms of allergic rhinitis in patients 2 years of age treatment of nasal congestion associated with seasonal allergic rhinitis in patients 2 years of age prophylaxis of seasonal allergic rhinitis in patients 12 years of age treatment of nasal polyps in patients 18 years of age treatment of allergic …	1
https://dailymed.nlm.nih.gov/dailymed/drugInfo.cfm?setid=0602c22a-67b7-4708-bdbb-28a69d52d616	0602c22a-67b7-4708-bdbb-28a69d52d616	prophylaxis of seasonal allergic rhinitis mometasone furoate monohydrate nasal spray 50 mcg is indicated for the prophylaxis of the nasal symptoms of seasonal allergic rhinitis in adult and adolescent patients 12 years and older	1
https://dailymed.nlm.nih.gov/dailymed/drugInfo.cfm?setid=0602c22a-67b7-4708-bdbb-28a69d52d616	0602c22a-67b7-4708-bdbb-28a69d52d616	treatment of nasal congestion associated with seasonal allergic rhinitis mometasone furoate monohydrate nasal spray 50 mcg is indicated for the relief of nasal congestion associated with seasonal allergic rhinitis in adults and pediatric patients 2 years of age and older	1
https://dailymed.nlm.nih.gov/dailymed/drugInfo.cfm?setid=0602c22a-67b7-4708-bdbb-28a69d52d616	0602c22a-67b7-4708-bdbb-28a69d52d616	treatment of nasal polyps mometasone furoate monohydrate nasal spray 50 mcg is indicated for the treatment of nasal polyps in patients 18 years of age and older	1
https://dailymed.nlm.nih.gov/dailymed/drugInfo.cfm?setid=06237703-b962-4e9b-9851-fc06070ed1a6	06237703-b962-4e9b-9851-fc06070ed1a6	nystatin and triamcinolone acetonide cream and ointment are indicated for the treatment of cutaneous candidiasis it has been demonstrated that the nystatin steroid combination provides greater benefit than the nystatin component alone during the first few days of treatment	1
https://dailymed.nlm.nih.gov/dailymed/drugInfo.cfm?setid=0648878e-ba6e-4901-948e-f6dcff9fe082	0648878e-ba6e-4901-948e-f6dcff9fe082	pindolol tablets are indicated in the management of hypertension	1
https://dailymed.nlm.nih.gov/dailymed/drugInfo.cfm?setid=0648878e-ba6e-4901-948e-f6dcff9fe082	0648878e-ba6e-4901-948e-f6dcff9fe082	it may be used alone or concomitantly with other antihypertensive agents particularly with a thiazide type diuretic	4
https://dailymed.nlm.nih.gov/dailymed/drugInfo.cfm?setid=064db435-6737-75ab-b84a-7590d5dbf99d	064db435-6737-75ab-b84a-7590d5dbf99d	menstrual pms formulated for associated symptoms such as irregularity cramping bloating headache cravings emotional upsets and mood swings	1
https://dailymed.nlm.nih.gov/dailymed/drugInfo.cfm?setid=06508e37-5ae6-4a17-bf60-b3828c6082a7	06508e37-5ae6-4a17-bf60-b3828c6082a7	dialyvite with zinc is a prescription folic acid supplement with zinc and additional nutrients indicated for use in improving the nutritional status of renal dialysis patients	1
https://dailymed.nlm.nih.gov/dailymed/drugInfo.cfm?setid=066570e8-4877-4412-8eb0-cf3dbf704b85	066570e8-4877-4412-8eb0-cf3dbf704b85	uses for temporary symptomatic relief of rage physically violent tendencies violent temper uncontrollable anger	1
https://dailymed.nlm.nih.gov/dailymed/drugInfo.cfm?setid=0674df74-3e12-4484-9ffd-3c73f982a727	0674df74-3e12-4484-9ffd-3c73f982a727	inatal advance is a multivitamin multimineral nutritional supplement indicated for use in improving the nutritional status of women throughout pregnancy and in the postnatal period for both lactating and nonlactating mothers	1
https://dailymed.nlm.nih.gov/dailymed/drugInfo.cfm?setid=0674df74-3e12-4484-9ffd-3c73f982a727	0674df74-3e12-4484-9ffd-3c73f982a727	inatal advanced can also be beneficial in improving the nutritional status of women prior to conception	1
https://dailymed.nlm.nih.gov/dailymed/archives/index.cfm?query=06ab03b5-07ed-4087-9f04-7a4ea2743169	06ab03b5-07ed-4087-9f04-7a4ea2743169	drying agent for pre and post surgical removal of warts or for non surgical laser treatment of warts where dryness is required	1
https://dailymed.nlm.nih.gov/dailymed/archives/index.cfm?query=06ab03b5-07ed-4087-9f04-7a4ea2743169	06ab03b5-07ed-4087-9f04-7a4ea2743169	not to be used in patients known to be sensitive to any of the ingredients in this product	2
https://dailymed.nlm.nih.gov/dailymed/archives/index.cfm?query=06ab03b5-07ed-4087-9f04-7a4ea2743169	06ab03b5-07ed-4087-9f04-7a4ea2743169	safeguards against offensive odor and dries excessive moisture of feet	4
https://dailymed.nlm.nih.gov/dailymed/drugInfo.cfm?setid=06c018a4-293e-42b5-b77a-bb121501cb16	06c018a4-293e-42b5-b77a-bb121501cb16	fluorescence imaging of biliary ducts with the karl storz icg imaging system is intended for use with standard of care white light and when indicated intraoperative cholangiography	1
https://dailymed.nlm.nih.gov/dailymed/drugInfo.cfm?setid=06c018a4-293e-42b5-b77a-bb121501cb16	06c018a4-293e-42b5-b77a-bb121501cb16	icg for injection set a tricarbocyanine dye is indicated for use with the karl storz icg imaging system to provide real time endoscopic visible and near infrared fluorescence imaging	1
https://dailymed.nlm.nih.gov/dailymed/drugInfo.cfm?setid=06c018a4-293e-42b5-b77a-bb121501cb16	06c018a4-293e-42b5-b77a-bb121501cb16	indocyanine green for injection usp used in conjunction with the karl storz icg imaging system enables surgeons to perform minimally invasive surgery using standard endoscopic visible light as well as icg for injection set a tricarbocyanine dye is indicated for use with the karl storz icg imaging system to provide real time endoscopic visible and near infrared fluorescence imaging	1
https://dailymed.nlm.nih.gov/dailymed/drugInfo.cfm?setid=06c018a4-293e-42b5-b77a-bb121501cb16	06c018a4-293e-42b5-b77a-bb121501cb16	visual assessment of at least one of the major extra hepatic bile ducts ( cystic duct common bile duct and common hepatic duct ) using near infrared imaging	1
https://dailymed.nlm.nih.gov/dailymed/drugInfo.cfm?setid=06c018a4-293e-42b5-b77a-bb121501cb16	06c018a4-293e-42b5-b77a-bb121501cb16	the device is not intended for standalone use for biliary duct visualization	2
https://dailymed.nlm.nih.gov/dailymed/drugInfo.cfm?setid=06c018a4-293e-42b5-b77a-bb121501cb16	06c018a4-293e-42b5-b77a-bb121501cb16	icg for injection set used in conjunction with the karl storz icg imaging system enables surgeons to perform minimally invasive surgery using standard endoscopic visible light as well as visual assessment of vessels blood flow and related tissue perfusion	4
https://dailymed.nlm.nih.gov/dailymed/drugInfo.cfm?setid=06c018a4-293e-42b5-b77a-bb121501cb16	06c018a4-293e-42b5-b77a-bb121501cb16	visual assessment of at least one of the major extra hepatic bile ducts ( cystic duct common bile duct and common hepatic duct ) using near infrared imaging	4
https://dailymed.nlm.nih.gov/dailymed/drugInfo.cfm?setid=06c018a4-293e-42b5-b77a-bb121501cb16	06c018a4-293e-42b5-b77a-bb121501cb16	visual assessment of vessels blood flow and related tissue perfusion visual assessment of at least one of the major extra hepatic bile ducts ( cystic duct common bile duct and common hepatic duct ) using near infrared imaging	4
https://dailymed.nlm.nih.gov/dailymed/archives/index.cfm?query=06cae35d-4312-47dd-a600-3ef043398710	06cae35d-4312-47dd-a600-3ef043398710	symptoms may include mood swings hot flashes irritability lack of energy	0
https://dailymed.nlm.nih.gov/dailymed/archives/index.cfm?query=06cae35d-4312-47dd-a600-3ef043398710	06cae35d-4312-47dd-a600-3ef043398710	indications temporarily supports the body to rebalance estrogen output	1
https://dailymed.nlm.nih.gov/dailymed/archives/index.cfm?query=06eeaab8-a00d-4b41-b46b-40163f09ecb8	06eeaab8-a00d-4b41-b46b-40163f09ecb8	vinorelbine injection usp is indicated in combination with cisplatin for first line treatment of patients with locally advanced or metastatic non small cell lung cancer ( nsclas a single agent for the treatment of patients with metastatic nsclc)	1
https://dailymed.nlm.nih.gov/dailymed/drugInfo.cfm?setid=06f66e98-e6ee-4538-9506-6c1282cc14c1	06f66e98-e6ee-4538-9506-6c1282cc14c1	descovy is a two drug combination of emtricitabine ( ftand tenofovir alafenamide ( taf ) both hiv nucleoside analog reverse transcriptase inhibitors ( nrtis ) and is indicated in combination with other antiretroviral agents for the treatment of hiv 1 infection in adults and pediatric patients weighing at least 35kg	1
https://dailymed.nlm.nih.gov/dailymed/drugInfo.cfm?setid=06f66e98-e6ee-4538-9506-6c1282cc14c1	06f66e98-e6ee-4538-9506-6c1282cc14c1	descovy is also indicated in combination with other antiretroviral agents other than protease inhibitors that require a cyp3a inhibitor for the treatment of hiv 1 infection in pediatric patients weighing at least 25 kg and less than 35 kg	1
https://dailymed.nlm.nih.gov/dailymed/drugInfo.cfm?setid=06f66e98-e6ee-4538-9506-6c1282cc14c1	06f66e98-e6ee-4538-9506-6c1282cc14c1	descovy is indicated in combination with other antiretroviral agents for the treatment of hiv 1 infection in adults and pediatric patients weighing at least 35 kg	1
https://dailymed.nlm.nih.gov/dailymed/drugInfo.cfm?setid=06f66e98-e6ee-4538-9506-6c1282cc14c1	06f66e98-e6ee-4538-9506-6c1282cc14c1	in combination with other antiretroviral agents other than protease inhibitors that require a cyp3a inhibitor for the treatment of hiv 1 infection in pediatric patients weighing at least 25 kg and less than 35 kg	1
https://dailymed.nlm.nih.gov/dailymed/drugInfo.cfm?setid=06f66e98-e6ee-4538-9506-6c1282cc14c1	06f66e98-e6ee-4538-9506-6c1282cc14c1	descovy is not indicated for use as pre exposure prophylaxis ( prep ) to reduce the risk of sexually acquired hiv 1 in adults at high risk	2
https://dailymed.nlm.nih.gov/dailymed/drugInfo.cfm?setid=0722734e-5a30-47af-99a3-2512848b45cd	0722734e-5a30-47af-99a3-2512848b45cd	indication and usage irospan 24 6 is indicated for the treatment of all anemias that are responsive to oral iron therapy	1
https://dailymed.nlm.nih.gov/dailymed/drugInfo.cfm?setid=0722734e-5a30-47af-99a3-2512848b45cd	0722734e-5a30-47af-99a3-2512848b45cd	these include hypochromic anemia associated with pregnancy chronic and or acute blood loss metabolic disease post surgical convalescence and dietary needs	1
https://dailymed.nlm.nih.gov/dailymed/drugInfo.cfm?setid=073201aa-556d-4a70-918e-84e9616fd88d	073201aa-556d-4a70-918e-84e9616fd88d	creon ( pancrelipase ) is indicated for the treatment of exocrine pancreatic insufficiency due to cystic fibrosis chronic pancreatitis pancreatectomy or other conditions	1
https://dailymed.nlm.nih.gov/dailymed/drugInfo.cfm?setid=073201aa-556d-4a70-918e-84e9616fd88d	073201aa-556d-4a70-918e-84e9616fd88d	creon is a combination of porcine derived lipases proteases and amylases indicated for the treatment of exocrine pancreatic insufficiency due to cystic fibrosis chronic pancreatitis pancreatectomy or other conditions	1
https://dailymed.nlm.nih.gov/dailymed/drugInfo.cfm?setid=0789dc6b-db34-44a6-8a5d-fdcc8e4ce8fd	0789dc6b-db34-44a6-8a5d-fdcc8e4ce8fd	avandamet is a combination antidiabetic product containing a thiazolidinedione and a biguanide	0
https://dailymed.nlm.nih.gov/dailymed/drugInfo.cfm?setid=0789dc6b-db34-44a6-8a5d-fdcc8e4ce8fd	0789dc6b-db34-44a6-8a5d-fdcc8e4ce8fd	due to its mechanism of action rosiglitazone is active only in the presence of endogenous insulin	0
https://dailymed.nlm.nih.gov/dailymed/drugInfo.cfm?setid=0789dc6b-db34-44a6-8a5d-fdcc8e4ce8fd	0789dc6b-db34-44a6-8a5d-fdcc8e4ce8fd	after consultation with a healthcare professional who has considered and advised the patient of the risks and benefits of rosiglitazone avandamet is indicated as an adjunct to diet and exercise to improve glycemic control when treatment with both rosiglitazone and metformin is appropriate in adults with type 2 diabetes mellitus who either are already taking rosiglitazone or not already taking ros…	1
https://dailymed.nlm.nih.gov/dailymed/drugInfo.cfm?setid=0789dc6b-db34-44a6-8a5d-fdcc8e4ce8fd	0789dc6b-db34-44a6-8a5d-fdcc8e4ce8fd	after consultation with a healthcare professional who has considered and advised the patient of the risks and benefits of rosiglitazone this drug is indicated as an adjunct to diet and exercise to improve glycemic control when treatment with both rosiglitazone and metformin is appropriate in adults with type 2 diabetes mellitus who either are already taking rosiglitazone or not already taking ros…	1
https://dailymed.nlm.nih.gov/dailymed/drugInfo.cfm?setid=0789dc6b-db34-44a6-8a5d-fdcc8e4ce8fd	0789dc6b-db34-44a6-8a5d-fdcc8e4ce8fd	coadministration of avandamet with insulin is not recommended see warnings and precautions ( 5 2 5 3 )	2
https://dailymed.nlm.nih.gov/dailymed/drugInfo.cfm?setid=0789dc6b-db34-44a6-8a5d-fdcc8e4ce8fd	0789dc6b-db34-44a6-8a5d-fdcc8e4ce8fd	coadministration with insulin is not recommended	2
https://dailymed.nlm.nih.gov/dailymed/drugInfo.cfm?setid=0789dc6b-db34-44a6-8a5d-fdcc8e4ce8fd	0789dc6b-db34-44a6-8a5d-fdcc8e4ce8fd	should not be used in patients with type 1 diabetes or for the treatment of diabetic ketoacidosis	2
https://dailymed.nlm.nih.gov/dailymed/drugInfo.cfm?setid=0789dc6b-db34-44a6-8a5d-fdcc8e4ce8fd	0789dc6b-db34-44a6-8a5d-fdcc8e4ce8fd	therefore avandamet should not be used in patients with type 1 diabetes	2
https://dailymed.nlm.nih.gov/dailymed/archives/index.cfm?query=07a983fd-9619-43ea-9b42-d183ff5daf72	07a983fd-9619-43ea-9b42-d183ff5daf72	symptoms of imbalanced hgh may include poor muscle fat balance dry wrinkled looking skin low energy sleeplessness weak immune system	0
https://dailymed.nlm.nih.gov/dailymed/archives/index.cfm?query=07a983fd-9619-43ea-9b42-d183ff5daf72	07a983fd-9619-43ea-9b42-d183ff5daf72	indications temporarily supports the body to rebalance human growth hormone ( hgh ) output	1
https://dailymed.nlm.nih.gov/dailymed/archives/index.cfm?query=07c33315-90c9-4a73-bf1d-bca70c7e0ff5	07c33315-90c9-4a73-bf1d-bca70c7e0ff5	nucynta ( tapentadol ) is indicated for the relief of moderate to severe acute pain in patients 18 years of age or older	1
https://dailymed.nlm.nih.gov/dailymed/drugInfo.cfm?setid=07fe2b47-34ac-4a20-be67-3c788c77b207	07fe2b47-34ac-4a20-be67-3c788c77b207	note streptococci in groups a c g h l and m are very sensitive to penicillin g other groups including group d ( enterococcus ) are resistant	0
https://dailymed.nlm.nih.gov/dailymed/drugInfo.cfm?setid=07fe2b47-34ac-4a20-be67-3c788c77b207	07fe2b47-34ac-4a20-be67-3c788c77b207	the following infections will usually respond to adequate dosages of intramuscular penicillin g procaine moderately severe to severe infections of the upper respiratory tract skin and soft tissue infections scarlet fever and erysipelas due to susceptible streptococci ( group a without bacteremia )	0
https://dailymed.nlm.nih.gov/dailymed/drugInfo.cfm?setid=07fe2b47-34ac-4a20-be67-3c788c77b207	07fe2b47-34ac-4a20-be67-3c788c77b207	penicillin g procaine is indicated in the treatment of moderately severe infections in both adults and pediatric patients due to penicillin g susceptible microorganisms that are susceptible to the low and persistent serum levels common to this particular dosage form in the indications listed below	1
https://dailymed.nlm.nih.gov/dailymed/drugInfo.cfm?setid=07fe2b47-34ac-4a20-be67-3c788c77b207	07fe2b47-34ac-4a20-be67-3c788c77b207	anthrax due to bacillus anthracis including inhalational anthrax ( post exposure ) to reduce the incidence or progression of the disease following exposure to aerosolized bacillus anthracis	1
https://dailymed.nlm.nih.gov/dailymed/drugInfo.cfm?setid=07fe2b47-34ac-4a20-be67-3c788c77b207	07fe2b47-34ac-4a20-be67-3c788c77b207	erysipeloid due to susceptible erysipelothrix rhusiopathiae	1
https://dailymed.nlm.nih.gov/dailymed/drugInfo.cfm?setid=07fe2b47-34ac-4a20-be67-3c788c77b207	07fe2b47-34ac-4a20-be67-3c788c77b207	fusospirochetosis ( vincent 's gingivitis and pharyngitis )	1
https://dailymed.nlm.nih.gov/dailymed/drugInfo.cfm?setid=07fe2b47-34ac-4a20-be67-3c788c77b207	07fe2b47-34ac-4a20-be67-3c788c77b207	moderately severe infections of the oropharynx due to susceptible fusiform bacilli and spirochetes	1
https://dailymed.nlm.nih.gov/dailymed/drugInfo.cfm?setid=07fe2b47-34ac-4a20-be67-3c788c77b207	07fe2b47-34ac-4a20-be67-3c788c77b207	moderately severe infections of the respiratory tract due to susceptible pneumococci	1
https://dailymed.nlm.nih.gov/dailymed/drugInfo.cfm?setid=07fe2b47-34ac-4a20-be67-3c788c77b207	07fe2b47-34ac-4a20-be67-3c788c77b207	moderately severe infections of the skin and soft tissues due to susceptible staphylococci ( penicillin g susceptible )	1
https://dailymed.nlm.nih.gov/dailymed/drugInfo.cfm?setid=07fe2b47-34ac-4a20-be67-3c788c77b207	07fe2b47-34ac-4a20-be67-3c788c77b207	penicillin g procaine is an adjunct to antitoxin for prevention of the carrier stage of diphtheria due to susceptible c diphtheriae	1
https://dailymed.nlm.nih.gov/dailymed/drugInfo.cfm?setid=07fe2b47-34ac-4a20-be67-3c788c77b207	07fe2b47-34ac-4a20-be67-3c788c77b207	rat bite fever due to susceptible streptobacillus moniliformis and spirillum minus organisms	1
https://dailymed.nlm.nih.gov/dailymed/drugInfo.cfm?setid=07fe2b47-34ac-4a20-be67-3c788c77b207	07fe2b47-34ac-4a20-be67-3c788c77b207	syphilis ( all stages ) due to susceptible treponema pallidum	1
https://dailymed.nlm.nih.gov/dailymed/drugInfo.cfm?setid=07fe2b47-34ac-4a20-be67-3c788c77b207	07fe2b47-34ac-4a20-be67-3c788c77b207	yaws bejel pinta due to susceptible organisms	1
https://dailymed.nlm.nih.gov/dailymed/drugInfo.cfm?setid=07fe2b47-34ac-4a20-be67-3c788c77b207	07fe2b47-34ac-4a20-be67-3c788c77b207	aqueous penicillin is recommended for streptococcal infections with bacteremia	1
https://dailymed.nlm.nih.gov/dailymed/drugInfo.cfm?setid=07fe2b47-34ac-4a20-be67-3c788c77b207	07fe2b47-34ac-4a20-be67-3c788c77b207	note severe pneumonia empyema bacteremia pericarditis meningitis peritonitis and arthritis of pneumococcal etiology are better treated with aqueous penicillin g during the acute stage	1
https://dailymed.nlm.nih.gov/dailymed/drugInfo.cfm?setid=07fe2b47-34ac-4a20-be67-3c788c77b207	07fe2b47-34ac-4a20-be67-3c788c77b207	note when high sustained serum levels are required aqueous penicillin g either im or iv should be used	1
https://dailymed.nlm.nih.gov/dailymed/drugInfo.cfm?setid=07fe2b47-34ac-4a20-be67-3c788c77b207	07fe2b47-34ac-4a20-be67-3c788c77b207	subacute bacterial endocarditis only in extremely sensitive infections due to susceptible group	1
https://dailymed.nlm.nih.gov/dailymed/drugInfo.cfm?setid=07fe2b47-34ac-4a20-be67-3c788c77b207	07fe2b47-34ac-4a20-be67-3c788c77b207	note this drug should not be used in the treatment of beta lactamase producing organisms which include most strains of neisseria gonorrhea	2
https://dailymed.nlm.nih.gov/dailymed/drugInfo.cfm?setid=07fe2b47-34ac-4a20-be67-3c788c77b207	07fe2b47-34ac-4a20-be67-3c788c77b207	therapy should be guided by bacteriological studies ( including susceptibility tests ) and by clinical response	4
https://dailymed.nlm.nih.gov/dailymed/drugInfo.cfm?setid=08036dbd-55b3-47b9-9890-000f253544f3	08036dbd-55b3-47b9-9890-000f253544f3	elliotts b solution is indicated as a diluent for the intrathecal administration of methotrexate sodium and cytarabine for the prevention or treatment of meningeal leukemia or lymphocytic lymphoma	1
https://dailymed.nlm.nih.gov/dailymed/drugInfo.cfm?setid=08313a24-e7ce-457a-bb3f-161bc45517ee	08313a24-e7ce-457a-bb3f-161bc45517ee	luxturna ( voretigene neparvovec rzyl ) is an adeno associated virus vector based gene therapy indicated for the treatment of patients with confirmed biallelic rpe65 mutation associated retinal dystrophy	1
https://dailymed.nlm.nih.gov/dailymed/drugInfo.cfm?setid=08313a24-e7ce-457a-bb3f-161bc45517ee	08313a24-e7ce-457a-bb3f-161bc45517ee	luxturna is an adeno associated virus vector based gene therapy indicated for the treatment of patients with confirmed biallelic rpe65 mutation associated retinal dystrophy	1
https://dailymed.nlm.nih.gov/dailymed/drugInfo.cfm?setid=08313a24-e7ce-457a-bb3f-161bc45517ee	08313a24-e7ce-457a-bb3f-161bc45517ee	patients must have viable retinal cells as determined by the treating physician ( s )	4
https://dailymed.nlm.nih.gov/dailymed/drugInfo.cfm?setid=0836c6ac-ee37-5640-2fed-a3185a0b16eb	0836c6ac-ee37-5640-2fed-a3185a0b16eb	adult psoriatic arthritis ( psa ) active psa in adults	1
https://dailymed.nlm.nih.gov/dailymed/drugInfo.cfm?setid=0836c6ac-ee37-5640-2fed-a3185a0b16eb	0836c6ac-ee37-5640-2fed-a3185a0b16eb	adult rheumatoid arthritis ( ra ) orencia is indicated for reducing signs and symptoms inducing major clinical response inhibiting the progression of structural damage and improving physical function in adult patients with moderately to severely active rheumatoid arthritis	1
https://dailymed.nlm.nih.gov/dailymed/drugInfo.cfm?setid=0836c6ac-ee37-5640-2fed-a3185a0b16eb	0836c6ac-ee37-5640-2fed-a3185a0b16eb	juvenile idiopathic arthritis moderately to severely active polyarticular juvenile idiopathic arthritis in patients 2 years of age and older	1
https://dailymed.nlm.nih.gov/dailymed/drugInfo.cfm?setid=0836c6ac-ee37-5640-2fed-a3185a0b16eb	0836c6ac-ee37-5640-2fed-a3185a0b16eb	juvenile idiopathic arthritis orencia is indicated for reducing signs and symptoms in patients 2 years of age and older with moderately to severely active polyarticular juvenile idiopathic arthritis	1
https://dailymed.nlm.nih.gov/dailymed/drugInfo.cfm?setid=0836c6ac-ee37-5640-2fed-a3185a0b16eb	0836c6ac-ee37-5640-2fed-a3185a0b16eb	orencia is a selective t cell costimulation modulator indicated for adult rheumatoid arthritis ( ra ) moderately to severely active ra in adults	1
https://dailymed.nlm.nih.gov/dailymed/drugInfo.cfm?setid=0836c6ac-ee37-5640-2fed-a3185a0b16eb	0836c6ac-ee37-5640-2fed-a3185a0b16eb	orencia may be used as monotherapy or concomitantly with methotrexate	1
https://dailymed.nlm.nih.gov/dailymed/drugInfo.cfm?setid=0836c6ac-ee37-5640-2fed-a3185a0b16eb	0836c6ac-ee37-5640-2fed-a3185a0b16eb	important should not be given concomitantly with tnf antagonists ( 5 1 )	2
https://dailymed.nlm.nih.gov/dailymed/drugInfo.cfm?setid=0836c6ac-ee37-5640-2fed-a3185a0b16eb	0836c6ac-ee37-5640-2fed-a3185a0b16eb	orencia may be used as monotherapy or concomitantly with dmards other than tnf antagonists	4
https://dailymed.nlm.nih.gov/dailymed/drugInfo.cfm?setid=0836c6ac-ee37-5640-2fed-a3185a0b16eb	0836c6ac-ee37-5640-2fed-a3185a0b16eb	orencia may be used as monotherapy or concomitantly with methotrexate ( mtx )	4
https://dailymed.nlm.nih.gov/dailymed/drugInfo.cfm?setid=0836c6ac-ee37-5640-2fed-a3185a0b16eb	0836c6ac-ee37-5640-2fed-a3185a0b16eb	orencia may be used as monotherapy or concomitantly with disease modifying antirheumatic drugs ( dmards ) other than tumor necrosis factor ( tnf ) antagonists	4
https://dailymed.nlm.nih.gov/dailymed/drugInfo.cfm?setid=084e8f27-dcec-4cb0-9b37-fe0fd7f75712	084e8f27-dcec-4cb0-9b37-fe0fd7f75712	macrilen is a growth hormone ( gh ) secretagogue receptor agonist indicated for the diagnosis of adult growth hormone deficiency	1
https://dailymed.nlm.nih.gov/dailymed/drugInfo.cfm?setid=084e8f27-dcec-4cb0-9b37-fe0fd7f75712	084e8f27-dcec-4cb0-9b37-fe0fd7f75712	macrilen is indicated for the diagnosis of adult growth hormone deficiency ( aghd )	1
https://dailymed.nlm.nih.gov/dailymed/drugInfo.cfm?setid=084e8f27-dcec-4cb0-9b37-fe0fd7f75712	084e8f27-dcec-4cb0-9b37-fe0fd7f75712	the safety and diagnostic performance has not been established for subjects with bmi 40kg m2	2
https://dailymed.nlm.nih.gov/dailymed/drugInfo.cfm?setid=084e8f27-dcec-4cb0-9b37-fe0fd7f75712	084e8f27-dcec-4cb0-9b37-fe0fd7f75712	the safety and diagnostic performance of macrilen have not been established for subjects with a body mass index ( bmi ) 40 kg m2	2
https://dailymed.nlm.nih.gov/dailymed/drugInfo.cfm?setid=0859a460-4685-08f8-5ce2-8a34cdb67457	0859a460-4685-08f8-5ce2-8a34cdb67457	lymphatic drainer formulated for lymphatic health and for symptoms such as swollen glands nodes and sluggish elimination	1
https://dailymed.nlm.nih.gov/dailymed/drugInfo.cfm?setid=0863075b-3e85-a539-ae7a-1631e1f6efd9	0863075b-3e85-a539-ae7a-1631e1f6efd9	gastritis ulcer formulated for symptoms associated with gastritis and duodenal esophageal or stomach ulcers	1
https://dailymed.nlm.nih.gov/dailymed/drugInfo.cfm?setid=0879f244-ec2f-4091-b0e3-ca9c1475ab21	0879f244-ec2f-4091-b0e3-ca9c1475ab21	carefully consider the potential benefits and risks of naproxen naproxen sodium and other treatment options before deciding to use naproxen and naproxen sodium tablets	0
https://dailymed.nlm.nih.gov/dailymed/drugInfo.cfm?setid=0879f244-ec2f-4091-b0e3-ca9c1475ab21	0879f244-ec2f-4091-b0e3-ca9c1475ab21	naproxen as naproxen and naproxen sodium tablets are also indicated for relief of the signs and symptoms of tendonitis for relief of the signs and symptoms of bursitis for relief of the signs and symptoms of acute gout for the management of pain for the management of primary dysmenorrhea	1
https://dailymed.nlm.nih.gov/dailymed/drugInfo.cfm?setid=0879f244-ec2f-4091-b0e3-ca9c1475ab21	0879f244-ec2f-4091-b0e3-ca9c1475ab21	naproxen as naproxen or naproxen sodium tablets are indicated for the relief of the signs and symptoms of rheumatoid arthritis for the relief of the signs and symptoms of osteoarthritis for the relief of the signs and symptoms of ankylosing spondylitis for the relief of the signs and symptoms of juvenile arthritis naproxen as naproxen suspension is recommended for juvenile rheumatoid arthritis in…	1
https://dailymed.nlm.nih.gov/dailymed/drugInfo.cfm?setid=08982e49-d2eb-4b25-b01a-1be52fd669ef	08982e49-d2eb-4b25-b01a-1be52fd669ef	genotypic or phenotypic testing and or treatment history should guide the use of aptivus ritonavir	0
https://dailymed.nlm.nih.gov/dailymed/drugInfo.cfm?setid=08982e49-d2eb-4b25-b01a-1be52fd669ef	08982e49-d2eb-4b25-b01a-1be52fd669ef	the adult studies were conducted in clinically advanced 3 class antiretroviral ( nrti nnrti pi ) treatment experienced adults with evidence of hiv 1 replication despite ongoing antiretroviral therapy	0
https://dailymed.nlm.nih.gov/dailymed/drugInfo.cfm?setid=08982e49-d2eb-4b25-b01a-1be52fd669ef	08982e49-d2eb-4b25-b01a-1be52fd669ef	the following points should be considered when initiating therapy with aptivus ritonavir the use of aptivus ritonavir in treatment na ve patients is not recommended see warnings and precautions	0
https://dailymed.nlm.nih.gov/dailymed/drugInfo.cfm?setid=08982e49-d2eb-4b25-b01a-1be52fd669ef	08982e49-d2eb-4b25-b01a-1be52fd669ef	the number of baseline primary protease inhibitor mutations affects the virologic response to aptivus ritonavir	0
https://dailymed.nlm.nih.gov/dailymed/drugInfo.cfm?setid=08982e49-d2eb-4b25-b01a-1be52fd669ef	08982e49-d2eb-4b25-b01a-1be52fd669ef	the use of other active agents with aptivus ritonavir is associated with a greater likelihood of treatment response	0
https://dailymed.nlm.nih.gov/dailymed/drugInfo.cfm?setid=08982e49-d2eb-4b25-b01a-1be52fd669ef	08982e49-d2eb-4b25-b01a-1be52fd669ef	this indication is based on analyses of plasma hiv 1 rna levels in two controlled studies of aptivus ritonavir of 48 weeks duration in treatment experienced adults and one open label 48 week study in pediatric patients age 2 to 18 years	0
https://dailymed.nlm.nih.gov/dailymed/drugInfo.cfm?setid=08982e49-d2eb-4b25-b01a-1be52fd669ef	08982e49-d2eb-4b25-b01a-1be52fd669ef	aptivus co administered with ritonavir is indicated for combination antiretroviral treatment of hiv 1 infected patients who are treatment experienced and infected with hiv 1 strains resistant to more than one protease inhibitor ( pi )	1
https://dailymed.nlm.nih.gov/dailymed/drugInfo.cfm?setid=08982e49-d2eb-4b25-b01a-1be52fd669ef	08982e49-d2eb-4b25-b01a-1be52fd669ef	the drug drug interaction potential of aptivus ritonavir when co administered with other drugs must be considered prior to and during aptivus ritonavir use see contraindications ( 4 2 ) and drug interactions ( 7 )	2
https://dailymed.nlm.nih.gov/dailymed/drugInfo.cfm?setid=08982e49-d2eb-4b25-b01a-1be52fd669ef	08982e49-d2eb-4b25-b01a-1be52fd669ef	use caution when prescribing aptivus ritonavir to patients with elevated transaminases hepatitis b or c co infection or patients with mild hepatic impairment see warnings and precautions	2
https://dailymed.nlm.nih.gov/dailymed/drugInfo.cfm?setid=08982e49-d2eb-4b25-b01a-1be52fd669ef	08982e49-d2eb-4b25-b01a-1be52fd669ef	use caution when prescribing aptivus ritonavir in patients who may be at risk for increased bleeding or who are receiving medications known to increase the risk of bleeding see warnings and precautions linkhtml href section 5 4	3
https://dailymed.nlm.nih.gov/dailymed/drugInfo.cfm?setid=08982e49-d2eb-4b25-b01a-1be52fd669ef	08982e49-d2eb-4b25-b01a-1be52fd669ef	liver function tests should be performed at initiation of therapy with aptivus ritonavir and monitored frequently throughout the duration of treatment see warnings and precautions	4
https://dailymed.nlm.nih.gov/dailymed/drugInfo.cfm?setid=08ed2c17-cd53-4ad9-8b01-185d9c0ab65f	08ed2c17-cd53-4ad9-8b01-185d9c0ab65f	there are no controlled trials demonstrating risk reduction with quinapril hydrochloride	0
https://dailymed.nlm.nih.gov/dailymed/drugInfo.cfm?setid=08ed2c17-cd53-4ad9-8b01-185d9c0ab65f	08ed2c17-cd53-4ad9-8b01-185d9c0ab65f	hypertension quinapril hydrochloride is indicated for the treatment of hypertension to lower blood pressure	1
https://dailymed.nlm.nih.gov/dailymed/drugInfo.cfm?setid=08ed2c17-cd53-4ad9-8b01-185d9c0ab65f	08ed2c17-cd53-4ad9-8b01-185d9c0ab65f	quinapril hydrochloride tablets are indicated in the management of heart failure as adjunctive therapy when added to conventional therapy including diuretics and or digitalis	1
https://dailymed.nlm.nih.gov/dailymed/drugInfo.cfm?setid=08ed2c17-cd53-4ad9-8b01-185d9c0ab65f	08ed2c17-cd53-4ad9-8b01-185d9c0ab65f	quinapril hydrochloride may be used alone or in combination with thiazide diuretics	4
https://dailymed.nlm.nih.gov/dailymed/drugInfo.cfm?setid=08f0ea03-4e6d-195d-aef4-886e32befa95	08f0ea03-4e6d-195d-aef4-886e32befa95	plegridy ( peginterferon beta 1a ) is indicated for the treatment of patients with relapsing forms of multiple sclerosis	1
https://dailymed.nlm.nih.gov/dailymed/drugInfo.cfm?setid=08f0ea03-4e6d-195d-aef4-886e32befa95	08f0ea03-4e6d-195d-aef4-886e32befa95	plegridy is an interferon beta indicated for the treatment of patients with relapsing forms of multiple sclerosis	1
https://dailymed.nlm.nih.gov/dailymed/drugInfo.cfm?setid=08fcf6d6-4335-43ea-acc0-8f72d7b53517	08fcf6d6-4335-43ea-acc0-8f72d7b53517	uses temporary relief of temperature fluctuations mood swings restless sleep irritability	1
https://dailymed.nlm.nih.gov/dailymed/drugInfo.cfm?setid=0930a471-6ff1-43a1-b3ea-948ca3f99d06	0930a471-6ff1-43a1-b3ea-948ca3f99d06	medroxyprogesterone acetate tablets are indicated for the treatment of secondary amenorrhea and abnormal uterine bleeding due to hormonal imbalance in the absence of organic pathology such as fibroids or uterine cancer	1
https://dailymed.nlm.nih.gov/dailymed/drugInfo.cfm?setid=0930a471-6ff1-43a1-b3ea-948ca3f99d06	0930a471-6ff1-43a1-b3ea-948ca3f99d06	they are also indicated for use in the prevention of endometrial hyperplasia in nonhysterectomized postmenopausal women who are receiving daily oral conjugated estrogens 0 625 mg tablets	1
https://dailymed.nlm.nih.gov/dailymed/drugInfo.cfm?setid=096cf052-6510-412a-abf3-24e5a33ea316	096cf052-6510-412a-abf3-24e5a33ea316	the independent contributions of the autologous cultured chondrocytes and other components of the therapy to outcome are unknown	0
https://dailymed.nlm.nih.gov/dailymed/drugInfo.cfm?setid=096cf052-6510-412a-abf3-24e5a33ea316	096cf052-6510-412a-abf3-24e5a33ea316	carticel is indicated for the repair of symptomatic cartilage defects of the femoral condyle ( medial lateral or trochlea ) caused by acute or repetitive trauma in patients who have had an inadequate response to a prior arthroscopic or other surgical repair procedure ( e g debridement microfracture drilling abrasion arthroplasty or osteochondral allograft autograft )	1
https://dailymed.nlm.nih.gov/dailymed/drugInfo.cfm?setid=096cf052-6510-412a-abf3-24e5a33ea316	096cf052-6510-412a-abf3-24e5a33ea316	carticel is an autologous cellular product indicated for the repair of symptomatic cartilage defects of the femoral condyle ( medial lateral or trochlea ) caused by acute or repetitive trauma in patients who have had an inadequate response to a prior arthroscopic or other surgical repair procedure ( e g debridement microfracture drilling abrasion arthroplasty or osteochondral allograft autograft )	1
https://dailymed.nlm.nih.gov/dailymed/drugInfo.cfm?setid=096cf052-6510-412a-abf3-24e5a33ea316	096cf052-6510-412a-abf3-24e5a33ea316	patients with total meniscectomy unless surgically reconstructed prior to or concurrent with carticel implantation	1
https://dailymed.nlm.nih.gov/dailymed/drugInfo.cfm?setid=096cf052-6510-412a-abf3-24e5a33ea316	096cf052-6510-412a-abf3-24e5a33ea316	carticel is not indicated for the treatment of cartilage damage associated with generalized osteoarthritis	2
https://dailymed.nlm.nih.gov/dailymed/drugInfo.cfm?setid=096cf052-6510-412a-abf3-24e5a33ea316	096cf052-6510-412a-abf3-24e5a33ea316	carticel is not indicated for treatment of cartilage damage associated with generalized osteoarthritis	2
https://dailymed.nlm.nih.gov/dailymed/drugInfo.cfm?setid=096cf052-6510-412a-abf3-24e5a33ea316	096cf052-6510-412a-abf3-24e5a33ea316	carticel is not recommended for patients with total meniscectomy unless surgically reconstructed prior to or concurrent with carticel implantation	2
https://dailymed.nlm.nih.gov/dailymed/drugInfo.cfm?setid=096cf052-6510-412a-abf3-24e5a33ea316	096cf052-6510-412a-abf3-24e5a33ea316	carticel should be used only in conjunction with debridement placement of a periosteal flap and rehabilitation	4
https://dailymed.nlm.nih.gov/dailymed/drugInfo.cfm?setid=096cf052-6510-412a-abf3-24e5a33ea316	096cf052-6510-412a-abf3-24e5a33ea316	carticel should be used only in conjunction with debridement placement of a periosteal flap and rehabilitation	4
https://dailymed.nlm.nih.gov/dailymed/drugInfo.cfm?setid=097a7a8d-04d4-4736-c8b7-0796117457bf	097a7a8d-04d4-4736-c8b7-0796117457bf	it has not been demonstrated that this steroid antibiotic combination provides greater benefit than the steroid component alone after 7 days of treatment	2
https://dailymed.nlm.nih.gov/dailymed/archives/index.cfm?query=09b3fdc2-38de-4a37-ac9b-d7eabb6db0f9	09b3fdc2-38de-4a37-ac9b-d7eabb6db0f9	PHOSPHA 250 TM NEUTRAL increases urinary phosphate and pyrophosphate.	1
https://dailymed.nlm.nih.gov/dailymed/archives/index.cfm?query=09b3fdc2-38de-4a37-ac9b-d7eabb6db0f9	09b3fdc2-38de-4a37-ac9b-d7eabb6db0f9	As a phosphorus supplement, each tablet supplies 25% of the U.S. Recommended Daily Allowance (U.S. RDA) of phosphorus for adults and children over 4 years of age.	4
https://dailymed.nlm.nih.gov/dailymed/drugInfo.cfm?setid=09beda19-56d6-4a56-afdc-9a77b70b2ef3	09beda19-56d6-4a56-afdc-9a77b70b2ef3	linzess is a guanylate cyclase c agonist indicated in adults for treatment of irritable bowel syndrome with constipation	1
https://dailymed.nlm.nih.gov/dailymed/drugInfo.cfm?setid=09beda19-56d6-4a56-afdc-9a77b70b2ef3	09beda19-56d6-4a56-afdc-9a77b70b2ef3	linzess is indicated in adults for the treatment of irritable bowel syndrome with constipation ( ibs chronic idiopathic constipation ( cic )	1
https://dailymed.nlm.nih.gov/dailymed/drugInfo.cfm?setid=09e1e32d-1874-40d7-8829-52b3a489d9fd	09e1e32d-1874-40d7-8829-52b3a489d9fd	this product is indicated for the relief of mild to moderate pain either when pain is present alone or when it is accompanied by fever	1
https://dailymed.nlm.nih.gov/dailymed/drugInfo.cfm?setid=0a0f8897-2099-4038-9b96-ed9c4f084018	0a0f8897-2099-4038-9b96-ed9c4f084018	a major depressive episode implies a prominent and relatively persistent depressed or dysphoric mood that usually interferes with daily functioning ( nearly every day for at least 2 weeks ) it should include at least 4 of the following 8 symptoms change in appetite change in sleep psychomotor agitation or retardation loss of interest in usual activities or decrease in sexual drive increased fatig…	0
https://dailymed.nlm.nih.gov/dailymed/drugInfo.cfm?setid=0a0f8897-2099-4038-9b96-ed9c4f084018	0a0f8897-2099-4038-9b96-ed9c4f084018	in this trial patients assigned to paroxetine showed a lower relapse rate compared to patients on placebo ( see clinical pharmacology clinical trials )	0
https://dailymed.nlm.nih.gov/dailymed/drugInfo.cfm?setid=0a0f8897-2099-4038-9b96-ed9c4f084018	0a0f8897-2099-4038-9b96-ed9c4f084018	long term maintenance of efficacy was demonstrated in a 6 month relapse prevention trial	0
https://dailymed.nlm.nih.gov/dailymed/drugInfo.cfm?setid=0a0f8897-2099-4038-9b96-ed9c4f084018	0a0f8897-2099-4038-9b96-ed9c4f084018	nevertheless the physician who elects to use paroxetine tablets usp for extended periods should periodically re evaluate the long term usefulness of the drug	0
https://dailymed.nlm.nih.gov/dailymed/drugInfo.cfm?setid=0a0f8897-2099-4038-9b96-ed9c4f084018	0a0f8897-2099-4038-9b96-ed9c4f084018	nevertheless the physician who elects to use paroxetine tablets usp for extended periods should periodically re evaluate the long term usefulness of the drug for the individual patient	0
https://dailymed.nlm.nih.gov/dailymed/drugInfo.cfm?setid=0a0f8897-2099-4038-9b96-ed9c4f084018	0a0f8897-2099-4038-9b96-ed9c4f084018	obsessive compulsive disorder is characterized by recurrent and persistent ideas thoughts impulses or images ( obsessions ) that are ego dystonic and or repetitive purposeful and intentional behaviors ( compulsions ) that are recognized by the person as excessive or unreasonable	0
https://dailymed.nlm.nih.gov/dailymed/drugInfo.cfm?setid=0a0f8897-2099-4038-9b96-ed9c4f084018	0a0f8897-2099-4038-9b96-ed9c4f084018	the efficacy of paroxetine tablets usp in maintaining a response in major depressive disorder for up to 1 year was demonstrated in a placebo controlled trial ( see clinical pharmacology clinical trials )	0
https://dailymed.nlm.nih.gov/dailymed/drugInfo.cfm?setid=0a0f8897-2099-4038-9b96-ed9c4f084018	0a0f8897-2099-4038-9b96-ed9c4f084018	the efficacy of paroxetine tablets usp were established in two 12 week trials with obsessive compulsive outpatients whose diagnoses corresponded most closely to the dsm iiir category of obsessive compulsive disorder ( see clinical pharmacology clinical trials )	0
https://dailymed.nlm.nih.gov/dailymed/drugInfo.cfm?setid=0a0f8897-2099-4038-9b96-ed9c4f084018	0a0f8897-2099-4038-9b96-ed9c4f084018	the obsessions or compulsions cause marked distress are time consuming or significantly interfere with social or occupational functioning	0
https://dailymed.nlm.nih.gov/dailymed/drugInfo.cfm?setid=0a0f8897-2099-4038-9b96-ed9c4f084018	0a0f8897-2099-4038-9b96-ed9c4f084018	major depressive disorder paroxetine tablets usp are indicated for the treatment of major depressive disorder	1
https://dailymed.nlm.nih.gov/dailymed/drugInfo.cfm?setid=0a0f8897-2099-4038-9b96-ed9c4f084018	0a0f8897-2099-4038-9b96-ed9c4f084018	obsessive compulsive disorder paroxetine tablets usp are indicated for the treatment of obsessions and compulsions in patients with obsessive compulsive disorder ( ocd ) as defined in the dsm iv	1
https://dailymed.nlm.nih.gov/dailymed/drugInfo.cfm?setid=0a0f8897-2099-4038-9b96-ed9c4f084018	0a0f8897-2099-4038-9b96-ed9c4f084018	the effects of paroxetine tablets usp in hospitalized depressed patients have not been adequately studied	2
https://dailymed.nlm.nih.gov/dailymed/drugInfo.cfm?setid=0a3fa925-1abd-458a-bd57-4ae780a1ef2d	0a3fa925-1abd-458a-bd57-4ae780a1ef2d	banzel is indicated for adjunctive treatment of seizures associated with lennox gastaut syndrome in pediatric patients 1 year of age and older and in adults	1
https://dailymed.nlm.nih.gov/dailymed/drugInfo.cfm?setid=0a5a6d93-cc1e-4d7f-8da1-446c134503b3	0a5a6d93-cc1e-4d7f-8da1-446c134503b3	this includes french american british ( fab ) classifications m1 through m7	0
https://dailymed.nlm.nih.gov/dailymed/drugInfo.cfm?setid=0a5a6d93-cc1e-4d7f-8da1-446c134503b3	0a5a6d93-cc1e-4d7f-8da1-446c134503b3	idamycin pfs injection in combination with other approved antileukemic drugs is indicated for the treatment of acute myeloid leukemia ( aml ) in adults	1
https://dailymed.nlm.nih.gov/dailymed/drugInfo.cfm?setid=0ab0c9f8-3eee-4e0f-9f3f-c1e16aaffe25	0ab0c9f8-3eee-4e0f-9f3f-c1e16aaffe25	kalydeco is a cystic fibrosis transmembrane conductance regulator ( cftr ) potentiator indicated for the treatment of cystic fibrosis ( cf ) in patients age 2 years and older who have one mutation in the cftr gene that is responsive to ivacaftor based on clinical and or in vitro assay data	1
https://dailymed.nlm.nih.gov/dailymed/drugInfo.cfm?setid=0ab0c9f8-3eee-4e0f-9f3f-c1e16aaffe25	0ab0c9f8-3eee-4e0f-9f3f-c1e16aaffe25	kalydeco is a cystic fibrosis transmembrane conductance regulator ( cftr ) potentiator indicated for the treatment of cystic fibrosis ( cf ) in patients age 2 years and older who have one mutation in the cftr gene that is responsive to ivacaftor potentiation based on clinical and or in vitro assay data	1
https://dailymed.nlm.nih.gov/dailymed/drugInfo.cfm?setid=0ab0c9f8-3eee-4e0f-9f3f-c1e16aaffe25	0ab0c9f8-3eee-4e0f-9f3f-c1e16aaffe25	if the patient 's genotype is unknown an fda cleared cf mutation test should be used to detect the presence of a cftr mutation followed by verification with bi directional sequencing when recommended by the mutation test instructions for use	4
https://dailymed.nlm.nih.gov/dailymed/drugInfo.cfm?setid=0ac0cc44-3924-447d-9051-f84c44312380	0ac0cc44-3924-447d-9051-f84c44312380	haloperidol is indicated for use in the management of manifestations of psychotic disorders	1
https://dailymed.nlm.nih.gov/dailymed/drugInfo.cfm?setid=0ac0cc44-3924-447d-9051-f84c44312380	0ac0cc44-3924-447d-9051-f84c44312380	haloperidol is also effective in the short term treatment of hyperactive children who show excessive motor activity with accompanying conduct disorders consisting of some or all of the following symptoms impulsivity difficulty sustaining attention aggressivity mood lability and poor frustration tolerance	1
https://dailymed.nlm.nih.gov/dailymed/drugInfo.cfm?setid=0ac0cc44-3924-447d-9051-f84c44312380	0ac0cc44-3924-447d-9051-f84c44312380	haloperidol is effective for the treatment of severe behavior problems in children of combative explosive hyperexcitability ( which cannot be accounted for by immediate provocation )	1
https://dailymed.nlm.nih.gov/dailymed/drugInfo.cfm?setid=0ac0cc44-3924-447d-9051-f84c44312380	0ac0cc44-3924-447d-9051-f84c44312380	haloperidol is indicated for the control of tics and vocal utterances of tourette s disorder in children and adults	1
https://dailymed.nlm.nih.gov/dailymed/drugInfo.cfm?setid=0ac0cc44-3924-447d-9051-f84c44312380	0ac0cc44-3924-447d-9051-f84c44312380	haloperidol should be reserved for these two groups of children only after failure to respond to psychotherapy or medications other than antipsychotics	4
https://dailymed.nlm.nih.gov/dailymed/drugInfo.cfm?setid=0ac5db3e-4838-499d-940d-2a9706fe9945	0ac5db3e-4838-499d-940d-2a9706fe9945	carefully consider the potential benefits and risks of salsalate tablets and other treatment options before deciding to use salsalate tablets	0
https://dailymed.nlm.nih.gov/dailymed/drugInfo.cfm?setid=0ac5db3e-4838-499d-940d-2a9706fe9945	0ac5db3e-4838-499d-940d-2a9706fe9945	salsalate is indicated for relief of the signs and symptoms of rheumatoid arthritis osteoarthritis and related rheumatic disorder	1
https://dailymed.nlm.nih.gov/dailymed/drugInfo.cfm?setid=0ae10bc4-6b65-402f-9db5-2d7753054922	0ae10bc4-6b65-402f-9db5-2d7753054922	elitek is a recombinant urate oxidase indicated for initial management of plasma uric acid levels in pediatric and adult patients with leukemia lymphoma and solid tumor malignancies who are receiving anti cancer therapy expected to result in tumor lysis and subsequent elevation of plasma uric acid	1
https://dailymed.nlm.nih.gov/dailymed/drugInfo.cfm?setid=0ae10bc4-6b65-402f-9db5-2d7753054922	0ae10bc4-6b65-402f-9db5-2d7753054922	elitek is indicated for the initial management of plasma uric acid levels in pediatric and adult patients with leukemia lymphoma and solid tumor malignancies who are receiving anti cancer therapy expected to result in tumor lysis and subsequent elevation of plasma uric acid	1
https://dailymed.nlm.nih.gov/dailymed/drugInfo.cfm?setid=0ae10bc4-6b65-402f-9db5-2d7753054922	0ae10bc4-6b65-402f-9db5-2d7753054922	elitek is indicated only for a single course of treatment	4
https://dailymed.nlm.nih.gov/dailymed/drugInfo.cfm?setid=0ae45d25-0611-4726-9900-42daf068a7f7	0ae45d25-0611-4726-9900-42daf068a7f7	indications for temporary relief of minor symptoms of muscle aches pains from overexertion and injury	1
https://dailymed.nlm.nih.gov/dailymed/drugInfo.cfm?setid=0b2d95e4-5846-47dd-bddf-53a7db0dadbe	0b2d95e4-5846-47dd-bddf-53a7db0dadbe	indications pr natal 430 ec is a prescription regimen of prenatal multi vitamin multi mineral and omega 3 fatty acid supplements indicated for use in improving the nutritional status of women throughout pregnancy and in the post natal period for both lactating and non lactating mothers	1
https://dailymed.nlm.nih.gov/dailymed/drugInfo.cfm?setid=0b2d95e4-5846-47dd-bddf-53a7db0dadbe	0b2d95e4-5846-47dd-bddf-53a7db0dadbe	pr natal 430 ec is also useful in improving nutritional status prior to conception	1
https://dailymed.nlm.nih.gov/dailymed/drugInfo.cfm?setid=0b56f6df-a05d-4520-8bf0-d7cefe20f6ad	0b56f6df-a05d-4520-8bf0-d7cefe20f6ad	amikacin may be considered as initial therapy in suspected gram negative infections and therapy may be instituted before obtaining the results of susceptibility testing	1
https://dailymed.nlm.nih.gov/dailymed/drugInfo.cfm?setid=0b56f6df-a05d-4520-8bf0-d7cefe20f6ad	0b56f6df-a05d-4520-8bf0-d7cefe20f6ad	amikacin sulfate injection is indicated in the short term treatment of serious infections due to susceptible strains of gram negative bacteria including pseudomonas species escherichia coli species of indole positive and indole negative proteus providencia species klebsiella enterobacter serratia species and acinetobacter ( mima herellea ) species	1
https://dailymed.nlm.nih.gov/dailymed/drugInfo.cfm?setid=0b56f6df-a05d-4520-8bf0-d7cefe20f6ad	0b56f6df-a05d-4520-8bf0-d7cefe20f6ad	amikacin has also been shown to be effective in staphylococcal infections and may be considered as initial therapy under certain conditions in the treatment of known or suspected staphylococcal disease such as severe infections where the causative organism may be either a gram negative bacterium or a staphylococcus infections due to susceptible strains of staphylococci in patients allergic to oth…	1
https://dailymed.nlm.nih.gov/dailymed/drugInfo.cfm?setid=0b56f6df-a05d-4520-8bf0-d7cefe20f6ad	0b56f6df-a05d-4520-8bf0-d7cefe20f6ad	clinical studies have shown amikacin also to be effective in serious complicated and recurrent urinary tract infections due to these organisms	1
https://dailymed.nlm.nih.gov/dailymed/drugInfo.cfm?setid=0b56f6df-a05d-4520-8bf0-d7cefe20f6ad	0b56f6df-a05d-4520-8bf0-d7cefe20f6ad	clinical studies have shown amikacin sulfate injection to be effective in bacterial septicemia ( including neonatal sepsis ) in serious infections of the respiratory tract bones and joints central nervous system ( including meningitis ) and skin and soft tissue intra abdominal infections ( including peritonitis ) and in burns and post operative infections ( including post vascular surgery )	1
https://dailymed.nlm.nih.gov/dailymed/drugInfo.cfm?setid=0b56f6df-a05d-4520-8bf0-d7cefe20f6ad	0b56f6df-a05d-4520-8bf0-d7cefe20f6ad	clinical trials demonstrated that amikacin was effective in infections caused by gentamicin and or tobramycin resistant strains of gram negative organisms particularly proteus rettgeri providencia stuartii serratia marcescens and pseudomonas aeruginosa	1
https://dailymed.nlm.nih.gov/dailymed/drugInfo.cfm?setid=0b56f6df-a05d-4520-8bf0-d7cefe20f6ad	0b56f6df-a05d-4520-8bf0-d7cefe20f6ad	in certain severe infections such as neonatal sepsis concomitant therapy with a penicillin type drug may be indicated because of the possibility of infections due to gram positive organisms such as streptococci or pneumococci	1
https://dailymed.nlm.nih.gov/dailymed/drugInfo.cfm?setid=0b56f6df-a05d-4520-8bf0-d7cefe20f6ad	0b56f6df-a05d-4520-8bf0-d7cefe20f6ad	aminoglycosides including amikacin sulfate injection are not indicated in uncomplicated initial episodes of urinary tract infections unless the causative organisms are not susceptible to antibiotics having less potential toxicity	2
https://dailymed.nlm.nih.gov/dailymed/drugInfo.cfm?setid=0b56f6df-a05d-4520-8bf0-d7cefe20f6ad	0b56f6df-a05d-4520-8bf0-d7cefe20f6ad	bacteriologic studies should be performed to identify causative organisms and their susceptibilities to amikacin	4
https://dailymed.nlm.nih.gov/dailymed/drugInfo.cfm?setid=0b56f6df-a05d-4520-8bf0-d7cefe20f6ad	0b56f6df-a05d-4520-8bf0-d7cefe20f6ad	the decision to continue therapy with the drug should be based on results of the susceptibility tests	4
https://dailymed.nlm.nih.gov/dailymed/drugInfo.cfm?setid=0b56f6df-a05d-4520-8bf0-d7cefe20f6ad	0b56f6df-a05d-4520-8bf0-d7cefe20f6ad	when culture and susceptibility information are available they should be considered	4
https://dailymed.nlm.nih.gov/dailymed/drugInfo.cfm?setid=0b56f6df-a05d-4520-8bf0-d7cefe20f6ad	0b56f6df-a05d-4520-8bf0-d7cefe20f6ad	to reduce the development of drug resistant bacteria and maintain the effectiveness of amikacin and other antibacterial drugs amikacin should be used only to treat or prevent infections that are proven or strongly suspected to be caused by susceptible bacteria	4
https://dailymed.nlm.nih.gov/dailymed/drugInfo.cfm?setid=0b8b3809-ab3d-47c9-8e9d-15d1a3b15395	0b8b3809-ab3d-47c9-8e9d-15d1a3b15395	uses for symptomatic relief of anxiety compulsive behaviors obsessive thoughts peculiar mental impulses	1
https://dailymed.nlm.nih.gov/dailymed/drugInfo.cfm?setid=0be2918e-55b3-4c66-aba0-09099a1c7770	0be2918e-55b3-4c66-aba0-09099a1c7770	ferralet 90 is indicated for the treatment of all anemias that are responsive to oral iron therapy	1
https://dailymed.nlm.nih.gov/dailymed/drugInfo.cfm?setid=0be2918e-55b3-4c66-aba0-09099a1c7770	0be2918e-55b3-4c66-aba0-09099a1c7770	these include hypochromic anemia associated with pregnancy chronic and or acute blood loss metabolic disease postsurgical convalescence and dietary needs	1
https://dailymed.nlm.nih.gov/dailymed/drugInfo.cfm?setid=0bf5d3b9-5931-4180-9517-19977b58fe9a	0bf5d3b9-5931-4180-9517-19977b58fe9a	dialyvite 3000 is a prescription folic acid supplement with additional nutrients indicated for use in improving the nutritional status of renal dialysis patients	1
https://dailymed.nlm.nih.gov/dailymed/archives/index.cfm?query=0c60979b-489d-4e7b-8893-468ae00c44bb	0c60979b-489d-4e7b-8893-468ae00c44bb	potiga is a potassium channel opener indicated as adjunctive treatment of partial onset seizures in patients aged 18 years and older who have responded inadequately to several alternative treatments and for whom the benefits outweigh the risk of retinal abnormalities and potential decline in visual acuity	1
https://dailymed.nlm.nih.gov/dailymed/archives/index.cfm?query=0c60979b-489d-4e7b-8893-468ae00c44bb	0c60979b-489d-4e7b-8893-468ae00c44bb	potiga is indicated as adjunctive treatment of partial onset seizures in patients aged 18 years and older who have responded inadequately to several alternative treatments and for whom the benefits outweigh the risk of retinal abnormalities and potential decline in visual acuity	1
https://dailymed.nlm.nih.gov/dailymed/drugInfo.cfm?setid=0caa2565-12b2-0ad0-1f9a-273e81c3d4cc	0caa2565-12b2-0ad0-1f9a-273e81c3d4cc	vimizim ( elosulfase alfa ) is indicated for patients with mucopolysaccharidosis type iva ( mps iva morquio a syndrome )	1
https://dailymed.nlm.nih.gov/dailymed/drugInfo.cfm?setid=0caa2565-12b2-0ad0-1f9a-273e81c3d4cc	0caa2565-12b2-0ad0-1f9a-273e81c3d4cc	vimizim is a hydrolytic lysosomal glycosaminoglycan ( gag ) specific enzyme indicated for patients with mucopolysaccharidosis type iva ( mps iva morquio a syndrome )	1
https://dailymed.nlm.nih.gov/dailymed/drugInfo.cfm?setid=0cc2c204-c14d-456b-b630-9e50d683a937	0cc2c204-c14d-456b-b630-9e50d683a937	binding is maintained until the red blood cells are sequestered by the spleen or until elution of the chromium occurs into the plasma	0
https://dailymed.nlm.nih.gov/dailymed/drugInfo.cfm?setid=0cc2c204-c14d-456b-b630-9e50d683a937	0cc2c204-c14d-456b-b630-9e50d683a937	in normal individuals the erythrocyte survival half time t as measured by the chromium 51 random labeling technique generally ranges between 25 and 35 days	0
https://dailymed.nlm.nih.gov/dailymed/drugInfo.cfm?setid=0cc2c204-c14d-456b-b630-9e50d683a937	0cc2c204-c14d-456b-b630-9e50d683a937	it has been suggested that the slow rate of uptake is dependent on the rate at which chromate can penetrate the cell membrane	0
https://dailymed.nlm.nih.gov/dailymed/drugInfo.cfm?setid=0cc2c204-c14d-456b-b630-9e50d683a937	0cc2c204-c14d-456b-b630-9e50d683a937	once liberated by elution or erythrocyte senescence chromium 51 is not available for relabeling of red cells	0
https://dailymed.nlm.nih.gov/dailymed/drugInfo.cfm?setid=0cc2c204-c14d-456b-b630-9e50d683a937	0cc2c204-c14d-456b-b630-9e50d683a937	the chromium is then readily excreted mainly in the urine	0
https://dailymed.nlm.nih.gov/dailymed/drugInfo.cfm?setid=0cc2c204-c14d-456b-b630-9e50d683a937	0cc2c204-c14d-456b-b630-9e50d683a937	this apparent short survival time when compared to the 120 day life span of the red blood cells is due to the elution of chromium from the cells and to cell damage that probably occurs during the process of withdrawing them from the body and labeling	0
https://dailymed.nlm.nih.gov/dailymed/drugInfo.cfm?setid=0cc2c204-c14d-456b-b630-9e50d683a937	0cc2c204-c14d-456b-b630-9e50d683a937	cr51 is indicated for use in determining red blood cell volume or mass studying red blood cell survival time ( in conditions such as hemolytic anemia ) and evaluating blood loss mechanism of action the chromium in this agent is present as the dianionic chromate ion in which form it appears to bind to the red blood cell in two steps initially by a rapid but reversible attachment to the cell membra…	1
https://dailymed.nlm.nih.gov/dailymed/drugInfo.cfm?setid=0cc2c204-c14d-456b-b630-9e50d683a937	0cc2c204-c14d-456b-b630-9e50d683a937	subnormal t may be indicative of blood toss sequestration of red blood cells by the spleen or shortened cell viability as occurs in hemolytic anemia	1
https://dailymed.nlm.nih.gov/dailymed/drugInfo.cfm?setid=0ce2c1c4-2a40-485c-b7cb-96a9b85d9d11	0ce2c1c4-2a40-485c-b7cb-96a9b85d9d11	radicava is indicated for the treatment of amyotrophic lateral sclerosis ( als )	1
https://dailymed.nlm.nih.gov/dailymed/drugInfo.cfm?setid=0d213a24-ebbf-41df-8f32-de44a572829e	0d213a24-ebbf-41df-8f32-de44a572829e	diethylpropion hydrochloride extended release tablets 75 mg are indicated in the management of exogenous obesity as a short term adjunct ( a few weeks ) in a regimen of weight reduction based on caloric restriction in patients with an initial body mass index ( bmi ) of 30 kg m 2 or higher and who have not responded to appropriate weight reducing regimen ( diet and or exercise ) alone	1
https://dailymed.nlm.nih.gov/dailymed/drugInfo.cfm?setid=0d30fb0a-e343-426d-8203-5816bd4cec2f	0d30fb0a-e343-426d-8203-5816bd4cec2f	cromolyn sodium ophthalmic solution usp 4 is indicated in the treatment of vernal keratoconjunctivitis vernal conjunctivitis and vernal keratitis	1
https://dailymed.nlm.nih.gov/dailymed/drugInfo.cfm?setid=0d58f812-37bf-439f-b3f2-c31f8eefe22e	0d58f812-37bf-439f-b3f2-c31f8eefe22e	( nicardipine hydrochloride ) premixed injection is indicated for the short term treatment of hypertension when oral therapy is not feasible or not desirable	1
https://dailymed.nlm.nih.gov/dailymed/drugInfo.cfm?setid=0d58f812-37bf-439f-b3f2-c31f8eefe22e	0d58f812-37bf-439f-b3f2-c31f8eefe22e	premixed injection is a calcium channel blocker indicated for the short term treatment of hypertension when oral therapy is not feasible	1
https://dailymed.nlm.nih.gov/dailymed/drugInfo.cfm?setid=0d58f812-37bf-439f-b3f2-c31f8eefe22e	0d58f812-37bf-439f-b3f2-c31f8eefe22e	for prolonged control of blood pressure transfer patients to oral medication as soon as their clinical condition permits see dosage and administration ( 2 1 )	4
https://dailymed.nlm.nih.gov/dailymed/drugInfo.cfm?setid=0d6eb64c-d3c0-4eb2-84cf-3dcacfed5769	0d6eb64c-d3c0-4eb2-84cf-3dcacfed5769	triamcinolone acetonide cream usp is indicated for the relief of the inflammatory and pruritic manifestations of corticosteroid responsive dermatoses	1
https://dailymed.nlm.nih.gov/dailymed/drugInfo.cfm?setid=0dfd0279-ff17-4ea9-89be-9803c71bab44	0dfd0279-ff17-4ea9-89be-9803c71bab44	accelerated approval was granted for this indication based on overall response rate	0
https://dailymed.nlm.nih.gov/dailymed/drugInfo.cfm?setid=0dfd0279-ff17-4ea9-89be-9803c71bab44	0dfd0279-ff17-4ea9-89be-9803c71bab44	continued approval for this indication may be contingent upon verification and description of clinical benefit in a confirmatory trial	0
https://dailymed.nlm.nih.gov/dailymed/drugInfo.cfm?setid=0dfd0279-ff17-4ea9-89be-9803c71bab44	0dfd0279-ff17-4ea9-89be-9803c71bab44	continued approval for this indication may be contingent upon verification and description of clinical benefit in a confirmatory trial see clinical studies	0
https://dailymed.nlm.nih.gov/dailymed/drugInfo.cfm?setid=0dfd0279-ff17-4ea9-89be-9803c71bab44	0dfd0279-ff17-4ea9-89be-9803c71bab44	chronic graft versus host disease ( cgvhd ) after failure of one or more lines of systemic therapy ( 1 6 )	1
https://dailymed.nlm.nih.gov/dailymed/drugInfo.cfm?setid=0dfd0279-ff17-4ea9-89be-9803c71bab44	0dfd0279-ff17-4ea9-89be-9803c71bab44	chronic lymphocytic leukemia ( cll ) small lymphocytic lymphoma ( sll )	1
https://dailymed.nlm.nih.gov/dailymed/drugInfo.cfm?setid=0dfd0279-ff17-4ea9-89be-9803c71bab44	0dfd0279-ff17-4ea9-89be-9803c71bab44	chronic lymphocytic leukemia small lymphocytic lymphoma imbruvica is indicated for the treatment of adult patients with chronic lymphocytic leukemia ( cll ) small lymphocytic lymphoma ( sll )	1
https://dailymed.nlm.nih.gov/dailymed/drugInfo.cfm?setid=0dfd0279-ff17-4ea9-89be-9803c71bab44	0dfd0279-ff17-4ea9-89be-9803c71bab44	chronic lymphocytic leukemia small lymphocytic lymphoma with 17p deletion imbruvica is indicated for the treatment of adult patients with chronic lymphocytic leukemia ( cll ) small lymphocytic lymphoma ( sll ) with 17p deletion	1
https://dailymed.nlm.nih.gov/dailymed/drugInfo.cfm?setid=0dfd0279-ff17-4ea9-89be-9803c71bab44	0dfd0279-ff17-4ea9-89be-9803c71bab44	imbruvica is a kinase inhibitor indicated for the treatment of adult patients with mantle cell lymphoma ( mcl ) who have received at least one prior therapy	1
https://dailymed.nlm.nih.gov/dailymed/drugInfo.cfm?setid=0dfd0279-ff17-4ea9-89be-9803c71bab44	0dfd0279-ff17-4ea9-89be-9803c71bab44	mantle cell lymphoma imbruvica is indicated for the treatment of adult patients with mantle cell lymphoma ( mcl ) who have received at least one prior therapy	1
https://dailymed.nlm.nih.gov/dailymed/drugInfo.cfm?setid=0dfd0279-ff17-4ea9-89be-9803c71bab44	0dfd0279-ff17-4ea9-89be-9803c71bab44	marginal zone lymphoma ( mzl ) who require systemic therapy and have received at least one prior anti cd20 based therapy ( )	1
https://dailymed.nlm.nih.gov/dailymed/drugInfo.cfm?setid=0dfd0279-ff17-4ea9-89be-9803c71bab44	0dfd0279-ff17-4ea9-89be-9803c71bab44	waldenstr m 's macroglobulinemia ( wm ) ( )	1
https://dailymed.nlm.nih.gov/dailymed/drugInfo.cfm?setid=0dfd0279-ff17-4ea9-89be-9803c71bab44	0dfd0279-ff17-4ea9-89be-9803c71bab44	chronic lymphocytic leukemia ( cll ) small lymphocytic lymphoma ( sll ) with 17p deletion ( )	1
https://dailymed.nlm.nih.gov/dailymed/archives/index.cfm?query=0e1a7861-e097-4b0c-bfe3-6d2d98a8bedb	0e1a7861-e097-4b0c-bfe3-6d2d98a8bedb	qvar may reduce or eliminate the need for the systemic corticosteroids	0
https://dailymed.nlm.nih.gov/dailymed/archives/index.cfm?query=0e1a7861-e097-4b0c-bfe3-6d2d98a8bedb	0e1a7861-e097-4b0c-bfe3-6d2d98a8bedb	qvar is a corticosteroid indicated for maintenance treatment of asthma as prophylactic therapy in patients 5 years of age and older	1
https://dailymed.nlm.nih.gov/dailymed/archives/index.cfm?query=0e1a7861-e097-4b0c-bfe3-6d2d98a8bedb	0e1a7861-e097-4b0c-bfe3-6d2d98a8bedb	qvar is also indicated for asthma patients who require systemic corticosteroid administration where adding qvar may reduce or eliminate the need for the systemic corticosteroids	1
https://dailymed.nlm.nih.gov/dailymed/archives/index.cfm?query=0e1a7861-e097-4b0c-bfe3-6d2d98a8bedb	0e1a7861-e097-4b0c-bfe3-6d2d98a8bedb	treatment of asthma in patients who require oral corticosteroid therapy	1
https://dailymed.nlm.nih.gov/dailymed/archives/index.cfm?query=0e1a7861-e097-4b0c-bfe3-6d2d98a8bedb	0e1a7861-e097-4b0c-bfe3-6d2d98a8bedb	treatment of asthma qvar is indicated in the maintenance treatment of asthma as prophylactic therapy in patients 5 years of age and older	1
https://dailymed.nlm.nih.gov/dailymed/archives/index.cfm?query=0e1a7861-e097-4b0c-bfe3-6d2d98a8bedb	0e1a7861-e097-4b0c-bfe3-6d2d98a8bedb	not indicated for the relief of acute bronchospasm	2
https://dailymed.nlm.nih.gov/dailymed/archives/index.cfm?query=0e1a7861-e097-4b0c-bfe3-6d2d98a8bedb	0e1a7861-e097-4b0c-bfe3-6d2d98a8bedb	qvar is not indicated for the relief of acute bronchospasm	2
https://dailymed.nlm.nih.gov/dailymed/archives/index.cfm?query=0e382487-a6ee-4d29-90f8-4467d6cbdff3	0e382487-a6ee-4d29-90f8-4467d6cbdff3	prismasol solution is indicated as a replacement solution in continuous renal replacement therapy ( crrt ) in case of drug poisoning when crrt is used	1
https://dailymed.nlm.nih.gov/dailymed/archives/index.cfm?query=0e382487-a6ee-4d29-90f8-4467d6cbdff3	0e382487-a6ee-4d29-90f8-4467d6cbdff3	prismasol solution is indicated in adults and children for use as a replacement solution in continuous renal replacement therapy ( crrt ) to replace plasma volume removed by ultrafiltration and to correct electrolytes and acid base imbalances	1
https://dailymed.nlm.nih.gov/dailymed/archives/index.cfm?query=0e382487-a6ee-4d29-90f8-4467d6cbdff3	0e382487-a6ee-4d29-90f8-4467d6cbdff3	prismasol solution may also be used in case of drug poisoning when crrt is used to remove filterable substances	1
https://dailymed.nlm.nih.gov/dailymed/drugInfo.cfm?setid=0e451c1b-28a7-4f63-9aa5-6a70626d72f1	0e451c1b-28a7-4f63-9aa5-6a70626d72f1	trifluridine ophthalmic solution 1 ( trifluridine ophthalmic solution ) is indicated for the treatment of primary keratoconjunctivitis and recurrent epithelial keratitis due to herpes simplex virus types 1 and 2	1
https://dailymed.nlm.nih.gov/dailymed/drugInfo.cfm?setid=0ea37235-35fd-410d-b8c4-40ba15fe1294	0ea37235-35fd-410d-b8c4-40ba15fe1294	rebinyn coagulation factor ix ( recombinant ) glycopegylated is a recombinant dna derived coagulation factor ix concentrate indicated for use in adults and children with hemophilia b for on demand treatment and control of bleeding episodes perioperative management of bleeding rebinyn is not indicated for routine prophylaxis in the treatment of patients with hemophilia b rebinyn is not indicated f…	1
https://dailymed.nlm.nih.gov/dailymed/drugInfo.cfm?setid=0ed08d2b-5051-46b2-aa37-1d6275bf9003	0ed08d2b-5051-46b2-aa37-1d6275bf9003	mozobil a hematopoietic stem cell mobilizer is indicated in combination with granulocyte colony stimulating factor ( g csf ) to mobilize hematopoietic stem cells ( hscs ) to the peripheral blood for collection and subsequent autologous transplantation in patients with non hodgkin 's lymphoma and multiple myeloma	1
https://dailymed.nlm.nih.gov/dailymed/drugInfo.cfm?setid=0ed08d2b-5051-46b2-aa37-1d6275bf9003	0ed08d2b-5051-46b2-aa37-1d6275bf9003	mozobil ( plerixafor ) injection is indicated in combination with granulocyte colony stimulating factor ( g csf ) to mobilize hematopoietic stem cells ( hscs ) to the peripheral blood for collection and subsequent autologous transplantation in patients with non hodgkin 's lymphoma ( nhl ) and multiple myeloma ( mm )	1
https://dailymed.nlm.nih.gov/dailymed/drugInfo.cfm?setid=0ed518de-4ae1-43d1-84ff-26872d9e6a0f	0ed518de-4ae1-43d1-84ff-26872d9e6a0f	acute otitis externa in pediatric ( age 6 months and older ) adult and elderly patients due to staphylococcus aureus and pseudomonas aeruginosa	1
https://dailymed.nlm.nih.gov/dailymed/drugInfo.cfm?setid=0ed518de-4ae1-43d1-84ff-26872d9e6a0f	0ed518de-4ae1-43d1-84ff-26872d9e6a0f	ciprodex is a combination of ciprofloxacin a fluoroquinolone antibacterial and dexamethasone a corticosteroid indicated for the treatment of infections caused by susceptible isolates of the designated microorganisms in the specific conditions listed below acute otitis media in pediatric patients ( age 6 months and older ) with tympanostomy tubes due to staphylococcus aureus streptococcus pneumoni…	1
https://dailymed.nlm.nih.gov/dailymed/drugInfo.cfm?setid=0ed518de-4ae1-43d1-84ff-26872d9e6a0f	0ed518de-4ae1-43d1-84ff-26872d9e6a0f	ciprodex is indicated for the treatment of infections caused by susceptible isolates of the designated microorganisms in the specific conditions listed below acute otitis media in pediatric patients ( age 6 months and older ) with tympanostomy tubes due to staphylococcus aureus streptococcus pneumoniae haemophilus influenzae moraxella catarrhalis and pseudomonas aeruginosa	1
https://dailymed.nlm.nih.gov/dailymed/drugInfo.cfm?setid=0f153c1e-efce-4276-8273-d9e4c8455d16	0f153c1e-efce-4276-8273-d9e4c8455d16	adjuvant breast cancer adriamycin ( doxorubicin hcl ) injection usp and adriamycin ( doxorubicin hcl ) for injection usp is indicated as a component of multi agent adjuvant chemotherapy for treatment of women with axillary lymph node involvement following resection of primary breast cancer see clinical studies	1
https://dailymed.nlm.nih.gov/dailymed/drugInfo.cfm?setid=0f153c1e-efce-4276-8273-d9e4c8455d16	0f153c1e-efce-4276-8273-d9e4c8455d16	doxorubicin is an anthracycline topoisomerase ii inhibitor indicated as a component of multiagent adjuvant chemotherapy for treatment of women with axillary lymph node involvement following resection of primary breast cancer	1
https://dailymed.nlm.nih.gov/dailymed/drugInfo.cfm?setid=0f153c1e-efce-4276-8273-d9e4c8455d16	0f153c1e-efce-4276-8273-d9e4c8455d16	for the treatment of acute lymphoblastic leukemia acute myeloblastic leukemia hodgkin lymphoma non hodgkin lymphoma metastatic breast cancer metastatic wilms tumor metastatic neuroblastoma metastatic soft tissue sarcoma metastatic bone sarcomas metastatic ovarian carcinoma metastatic transitional cell bladder carcinoma metastatic thyroid carcinoma metastatic gastric carcinoma metastatic bronchoge…	1
https://dailymed.nlm.nih.gov/dailymed/drugInfo.cfm?setid=0f153c1e-efce-4276-8273-d9e4c8455d16	0f153c1e-efce-4276-8273-d9e4c8455d16	other cancers doxorubicin is indicated for the treatment of acute lymphoblastic leukemia acute myeloblastic leukemia hodgkin lymphoma non hodgkin lymphoma ( nhl ) metastatic breast cancer metastatic wilms tumor metastatic neuroblastoma metastatic soft tissue sarcoma metastatic bone sarcoma metastatic ovarian carcinoma	1
https://dailymed.nlm.nih.gov/dailymed/drugInfo.cfm?setid=0f19e4ed-c90a-4330-a7fa-bf911aa98f09	0f19e4ed-c90a-4330-a7fa-bf911aa98f09	for the treatment of constipation	1
https://dailymed.nlm.nih.gov/dailymed/drugInfo.cfm?setid=0f19e4ed-c90a-4330-a7fa-bf911aa98f09	0f19e4ed-c90a-4330-a7fa-bf911aa98f09	in patients with a history of chronic constipation lactulose solution therapy increases the number of bowel movements per day and the number of days on which bowel movements occur	4
https://dailymed.nlm.nih.gov/dailymed/drugInfo.cfm?setid=0f799e5c-f782-4f3d-bdb6-52bd413a19cf	0f799e5c-f782-4f3d-bdb6-52bd413a19cf	tramadol hydrochloride er tablets are indicated for the management of moderate to moderately severe chronic pain in adults who require around the clock treatment of their pain for an extended period of time	1
https://dailymed.nlm.nih.gov/dailymed/archives/index.cfm?query=0f8897-2099-4038-9b96-ed9c4f084018	0f8897-2099-4038-9b96-ed9c4f084018	the efficacy of paroxetine tablets usp in the treatment of a major depressive episode was established in 6 week controlled trials of outpatients whose diagnoses corresponded most closely to the dsm iii category of major depressive disorder ( see clinical pharmacology clinical trials )	1
https://dailymed.nlm.nih.gov/dailymed/drugInfo.cfm?setid=0fd36cb9-c4f6-4167-93c9-8530865db3f9	0fd36cb9-c4f6-4167-93c9-8530865db3f9	as a substitute for rbc transfusions in patients who require immediate correction of anemia	0
https://dailymed.nlm.nih.gov/dailymed/drugInfo.cfm?setid=0fd36cb9-c4f6-4167-93c9-8530865db3f9	0fd36cb9-c4f6-4167-93c9-8530865db3f9	in patients with cancer receiving myelosuppressive chemotherapy in whom the anemia can be managed by transfusion	0
https://dailymed.nlm.nih.gov/dailymed/drugInfo.cfm?setid=0fd36cb9-c4f6-4167-93c9-8530865db3f9	0fd36cb9-c4f6-4167-93c9-8530865db3f9	in patients with cancer receiving myelosuppressive chemotherapy when the anticipated outcome is cure	0
https://dailymed.nlm.nih.gov/dailymed/drugInfo.cfm?setid=0fd36cb9-c4f6-4167-93c9-8530865db3f9	0fd36cb9-c4f6-4167-93c9-8530865db3f9	the effects of concomitant myelosuppressive chemotherapy and upon initiation there is a minimum of two additional months of planned chemotherapy	0
https://dailymed.nlm.nih.gov/dailymed/drugInfo.cfm?setid=0fd36cb9-c4f6-4167-93c9-8530865db3f9	0fd36cb9-c4f6-4167-93c9-8530865db3f9	anemia due to chemotherapy in patients with cancer aranesp is indicated for the treatment of anemia in patients with non myeloid malignancies where anemia is due to the effect of concomitant myelosuppressive chemotherapy and upon initiation there is a minimum of two additional months of planned chemotherapy	1
https://dailymed.nlm.nih.gov/dailymed/drugInfo.cfm?setid=0fd36cb9-c4f6-4167-93c9-8530865db3f9	0fd36cb9-c4f6-4167-93c9-8530865db3f9	anemia due to chronic kidney disease aranesp is indicated for the treatment of anemia due to chronic kidney disease ( ckd ) including patients on dialysis and patients not on dialysis	1
https://dailymed.nlm.nih.gov/dailymed/drugInfo.cfm?setid=0fd36cb9-c4f6-4167-93c9-8530865db3f9	0fd36cb9-c4f6-4167-93c9-8530865db3f9	aranesp is an erythropoiesis stimulating agent ( esa ) indicated for the treatment of anemia due to chronic kidney disease ( ckd ) in patients on dialysis and patients not on dialysis	1
https://dailymed.nlm.nih.gov/dailymed/drugInfo.cfm?setid=0fd36cb9-c4f6-4167-93c9-8530865db3f9	0fd36cb9-c4f6-4167-93c9-8530865db3f9	aranesp is not indicated for use in patients with cancer receiving hormonal agents biologic products or radiotherapy unless also receiving concomitant myelosuppressive chemotherapy	2
https://dailymed.nlm.nih.gov/dailymed/drugInfo.cfm?setid=0fd36cb9-c4f6-4167-93c9-8530865db3f9	0fd36cb9-c4f6-4167-93c9-8530865db3f9	aranesp has not been shown to improve quality of life fatigue or patient well being	2
https://dailymed.nlm.nih.gov/dailymed/drugInfo.cfm?setid=0fd36cb9-c4f6-4167-93c9-8530865db3f9	0fd36cb9-c4f6-4167-93c9-8530865db3f9	aranesp has not been shown to improve quality of life fatigue or patient well being	2
https://dailymed.nlm.nih.gov/dailymed/drugInfo.cfm?setid=0fdd0255-0055-65f3-b2c0-db8fbb87beae	0fdd0255-0055-65f3-b2c0-db8fbb87beae	empagliflozin is indicated to reduce the risk of cardiovascular death in adults with type 2 diabetes mellitus and established cardiovascular disease	1
https://dailymed.nlm.nih.gov/dailymed/drugInfo.cfm?setid=0fdd0255-0055-65f3-b2c0-db8fbb87beae	0fdd0255-0055-65f3-b2c0-db8fbb87beae	empagliflozin is indicated to reduce the risk of cardiovascular death in adults with type 2 diabetes mellitus and established cardiovascular disease see clinical studies	1
https://dailymed.nlm.nih.gov/dailymed/drugInfo.cfm?setid=0fdd0255-0055-65f3-b2c0-db8fbb87beae	0fdd0255-0055-65f3-b2c0-db8fbb87beae	synjardy is a combination of empagliflozin a sodium glucose co transporter 2 ( sglt2 ) inhibitor and metformin hydrochloride a biguanide indicated as an adjunct to diet and exercise to improve glycemic control in adults with type 2 diabetes mellitus when treatment with both empagliflozin and metformin hydrochloride is appropriate	1
https://dailymed.nlm.nih.gov/dailymed/drugInfo.cfm?setid=0fdd0255-0055-65f3-b2c0-db8fbb87beae	0fdd0255-0055-65f3-b2c0-db8fbb87beae	synjardy is a combination of empagliflozin and metformin hydrochloride indicated as an adjunct to diet and exercise to improve glycemic control in adults with type 2 diabetes mellitus when treatment with both empagliflozin and metformin hydrochloride is appropriate	1
https://dailymed.nlm.nih.gov/dailymed/drugInfo.cfm?setid=0fdd0255-0055-65f3-b2c0-db8fbb87beae	0fdd0255-0055-65f3-b2c0-db8fbb87beae	however the effectiveness of synjardy on reducing the risk of cardiovascular death in adults with type 2 diabetes mellitus and cardiovascular disease has not been established	2
https://dailymed.nlm.nih.gov/dailymed/drugInfo.cfm?setid=0fdd0255-0055-65f3-b2c0-db8fbb87beae	0fdd0255-0055-65f3-b2c0-db8fbb87beae	not recommended for patients with type 1 diabetes or for the treatment of diabetic ketoacidosis	2
https://dailymed.nlm.nih.gov/dailymed/drugInfo.cfm?setid=0fdd0255-0055-65f3-b2c0-db8fbb87beae	0fdd0255-0055-65f3-b2c0-db8fbb87beae	synjardy is not recommended for patients with type 1 diabetes or for the treatment of diabetic ketoacidosis see warnings and precautions	2
https://dailymed.nlm.nih.gov/dailymed/archives/index.cfm?query=0fe9d533-67a9-4981-978a-1e84755ae30b	0fe9d533-67a9-4981-978a-1e84755ae30b	zejula is a poly ( adp ribose ) polymerase ( parp ) inhibitor indicated for the maintenance treatment of adult patients with recurrent epithelial ovarian fallopian tube or primary peritoneal cancer who are in a complete or partial response to platinum based chemotherapy	1
https://dailymed.nlm.nih.gov/dailymed/archives/index.cfm?query=0fe9d533-67a9-4981-978a-1e84755ae30b	0fe9d533-67a9-4981-978a-1e84755ae30b	zejula is indicated for the maintenance treatment of adult patients with recurrent epithelial ovarian fallopian tube or primary peritoneal cancer who are in a complete or partial response to platinum based chemotherapy	1
https://dailymed.nlm.nih.gov/dailymed/drugInfo.cfm?setid=0fe9ff20-d402-41f3-bc1e-7002ea7007db	0fe9ff20-d402-41f3-bc1e-7002ea7007db	alunbrig is indicated for the treatment of patients with anaplastic lymphoma kinase ( alk ) positive metastatic non small cell lung cancer ( nscl who have progressed on or are intolerant to crizotinib)	1
https://dailymed.nlm.nih.gov/dailymed/drugInfo.cfm?setid=0feefca3-8c37-4c48-927e-e42fe07c8d30	0feefca3-8c37-4c48-927e-e42fe07c8d30	safety and effectiveness of lamotrigine tablets usp have not been established as initial monotherapy for conversion to monotherapy from aeds other than carbamazepine phenytoin phenobarbital primidone or valproate or for simultaneous conversion to monotherapy from 2 or more concomitant aeds	0
https://dailymed.nlm.nih.gov/dailymed/drugInfo.cfm?setid=0feefca3-8c37-4c48-927e-e42fe07c8d30	0feefca3-8c37-4c48-927e-e42fe07c8d30	bipolar disorder lamotrigine tablets usp is indicated for the maintenance treatment of bipolar i disorder to delay the time to occurrence of mood episodes ( depression mania hypomania mixed episodes ) in patients treated for acute mood episodes with standard therapy see clinical studies	1
https://dailymed.nlm.nih.gov/dailymed/drugInfo.cfm?setid=0feefca3-8c37-4c48-927e-e42fe07c8d30	0feefca3-8c37-4c48-927e-e42fe07c8d30	bipolar disorder maintenance treatment of bipolar i disorder to delay the time to occurrence of mood episodes in patients treated for acute mood episodes with standard therapy	1
https://dailymed.nlm.nih.gov/dailymed/drugInfo.cfm?setid=0feefca3-8c37-4c48-927e-e42fe07c8d30	0feefca3-8c37-4c48-927e-e42fe07c8d30	epilepsy adjunctive therapy lamotrigine tablets usp is indicated as adjunctive therapy for the following seizure types in patients aged 2 years and older monotherapy lamotrigine tablets usp is indicated for conversion to monotherapy in adults ( aged 16 years and older ) with partial onset seizures who are receiving treatment with carbamazepine phenytoin phenobarbital primidone or valproate as the…	1
https://dailymed.nlm.nih.gov/dailymed/drugInfo.cfm?setid=0feefca3-8c37-4c48-927e-e42fe07c8d30	0feefca3-8c37-4c48-927e-e42fe07c8d30	generalized seizures of lennox gastaut syndrome	1
https://dailymed.nlm.nih.gov/dailymed/drugInfo.cfm?setid=0feefca3-8c37-4c48-927e-e42fe07c8d30	0feefca3-8c37-4c48-927e-e42fe07c8d30	lamotrigine tablets usp is indicated for epilepsy adjunctive therapy in patients aged 2 years and older partial onset seizures	1
https://dailymed.nlm.nih.gov/dailymed/drugInfo.cfm?setid=0feefca3-8c37-4c48-927e-e42fe07c8d30	0feefca3-8c37-4c48-927e-e42fe07c8d30	primary generalized tonic clonic seizures	1
https://dailymed.nlm.nih.gov/dailymed/drugInfo.cfm?setid=0feefca3-8c37-4c48-927e-e42fe07c8d30	0feefca3-8c37-4c48-927e-e42fe07c8d30	effectiveness of lamotrigine in the acute treatment of mood episodes has not been established	2
https://dailymed.nlm.nih.gov/dailymed/drugInfo.cfm?setid=0feefca3-8c37-4c48-927e-e42fe07c8d30	0feefca3-8c37-4c48-927e-e42fe07c8d30	treatment of acute manic or mixed episodes is not recommended	2
https://dailymed.nlm.nih.gov/dailymed/drugInfo.cfm?setid=0feefca3-8c37-4c48-927e-e42fe07c8d30	0feefca3-8c37-4c48-927e-e42fe07c8d30	epilepsy monotherapy in patients aged 16 years and older conversion to monotherapy in patients with partial onset seizures who are receiving treatment with carbamazepine phenytoin phenobarbital primidone or valproate as the single aed	4
https://dailymed.nlm.nih.gov/dailymed/drugInfo.cfm?setid=10175e73-5172-4dde-a508-8a88b7afc0a1	10175e73-5172-4dde-a508-8a88b7afc0a1	carbaglu is a carbamoyl phosphate synthetase 1 ( cps 1 ) activator indicated as adjunctive therapy for the treatment of acute hyperammonemia due to the deficiency of the hepatic enzyme n acetylglutamate synthase ( nags )	1
https://dailymed.nlm.nih.gov/dailymed/drugInfo.cfm?setid=10175e73-5172-4dde-a508-8a88b7afc0a1	10175e73-5172-4dde-a508-8a88b7afc0a1	acute hyperammonemia in patients with nags deficiency carbaglu is indicated as an adjunctive therapy in pediatric and adult patients for the treatment of acute hyperammonemia due to the deficiency of the hepatic enzyme n acetylglutamate synthase ( nags )	1
https://dailymed.nlm.nih.gov/dailymed/drugInfo.cfm?setid=10175e73-5172-4dde-a508-8a88b7afc0a1	10175e73-5172-4dde-a508-8a88b7afc0a1	chronic hyperammonemia in patients with nags deficiency carbaglu is indicated as maintenance therapy in pediatric and adult patients for the treatment of chronic hyperammonemia due to deficiency of the hepatic enzyme n acetylglutamate synthase ( nags )	1
https://dailymed.nlm.nih.gov/dailymed/drugInfo.cfm?setid=10175e73-5172-4dde-a508-8a88b7afc0a1	10175e73-5172-4dde-a508-8a88b7afc0a1	during acute hyperammonemic episodes concomitant administration of carbaglu with other ammonia lowering therapies such as alternate pathway medications hemodialysis and dietary protein restriction is recommended	1
https://dailymed.nlm.nih.gov/dailymed/drugInfo.cfm?setid=10175e73-5172-4dde-a508-8a88b7afc0a1	10175e73-5172-4dde-a508-8a88b7afc0a1	maintenance therapy for the treatment of chronic hyperammonemia due to the deficiency of the hepatic enzyme n acetylglutamate synthase ( nags )	1
https://dailymed.nlm.nih.gov/dailymed/drugInfo.cfm?setid=10175e73-5172-4dde-a508-8a88b7afc0a1	10175e73-5172-4dde-a508-8a88b7afc0a1	during maintenance therapy the concomitant use of other ammonia lowering therapies and protein restriction may be needed based on plasma ammonia levels	4
https://dailymed.nlm.nih.gov/dailymed/drugInfo.cfm?setid=10549cba-9c15-4d2e-a68c-5afbc178591d	10549cba-9c15-4d2e-a68c-5afbc178591d	currently the increasing frequency of resistant organisms limits the usefulness of antibacterial agents including the sulfonamides especially in the treatment of recurrent and complicated urinary tract infections	0
https://dailymed.nlm.nih.gov/dailymed/drugInfo.cfm?setid=10549cba-9c15-4d2e-a68c-5afbc178591d	10549cba-9c15-4d2e-a68c-5afbc178591d	important notes in vitro sulfonamide susceptibility tests are not always reliable	0
https://dailymed.nlm.nih.gov/dailymed/drugInfo.cfm?setid=10549cba-9c15-4d2e-a68c-5afbc178591d	10549cba-9c15-4d2e-a68c-5afbc178591d	the test must be carefully coordinated with bacteriologic and clinical response	0
https://dailymed.nlm.nih.gov/dailymed/drugInfo.cfm?setid=10549cba-9c15-4d2e-a68c-5afbc178591d	10549cba-9c15-4d2e-a68c-5afbc178591d	wide variation in blood levels may result with identical doses	0
https://dailymed.nlm.nih.gov/dailymed/drugInfo.cfm?setid=10549cba-9c15-4d2e-a68c-5afbc178591d	10549cba-9c15-4d2e-a68c-5afbc178591d	sulfadiazine tablets usp are indicated in the following conditions chancroid trachoma inclusion conjunctivitis nocardiosis urinary tract infections ( primarily pyelonephritis pyelitis and cystitis ) in the absence of obstructive uropathy or foreign bodies when these infections are caused by susceptible strains of the following organisms escherichia coli klebsiella species enterobacter species sta…	1
https://dailymed.nlm.nih.gov/dailymed/drugInfo.cfm?setid=10549cba-9c15-4d2e-a68c-5afbc178591d	10549cba-9c15-4d2e-a68c-5afbc178591d	acute otitis media due to haemophilus influenzae when used concomitantly with adequate doses of penicillin	1
https://dailymed.nlm.nih.gov/dailymed/drugInfo.cfm?setid=10549cba-9c15-4d2e-a68c-5afbc178591d	10549cba-9c15-4d2e-a68c-5afbc178591d	h influenzae meningitis as adjunctive therapy with parental streptomycin	1
https://dailymed.nlm.nih.gov/dailymed/drugInfo.cfm?setid=10549cba-9c15-4d2e-a68c-5afbc178591d	10549cba-9c15-4d2e-a68c-5afbc178591d	malaria due to chloroquine resistant strains of plasmodium falciparum when used as adjunctive therapy	1
https://dailymed.nlm.nih.gov/dailymed/drugInfo.cfm?setid=10549cba-9c15-4d2e-a68c-5afbc178591d	10549cba-9c15-4d2e-a68c-5afbc178591d	meningococcal meningitis when the organism has been demonstrated to be susceptible	1
https://dailymed.nlm.nih.gov/dailymed/drugInfo.cfm?setid=10549cba-9c15-4d2e-a68c-5afbc178591d	10549cba-9c15-4d2e-a68c-5afbc178591d	prophylaxis against recurrences of rheumatic fever as an alternative to penicillin	1
https://dailymed.nlm.nih.gov/dailymed/drugInfo.cfm?setid=10549cba-9c15-4d2e-a68c-5afbc178591d	10549cba-9c15-4d2e-a68c-5afbc178591d	prophylaxis of meningococcal meningitis when sulfonamide sensitive group a strains are known to prevail in family groups or larger closed populations ( the prophylactic usefulness of sulfonamides when group b or c infections are prevalent is not proved and may be harmful in closed population groups )	1
https://dailymed.nlm.nih.gov/dailymed/drugInfo.cfm?setid=10549cba-9c15-4d2e-a68c-5afbc178591d	10549cba-9c15-4d2e-a68c-5afbc178591d	sulfadiazine should be used for urinary tract infections only after use of more soluble sulfonamides has been unsuccessful	1
https://dailymed.nlm.nih.gov/dailymed/drugInfo.cfm?setid=10549cba-9c15-4d2e-a68c-5afbc178591d	10549cba-9c15-4d2e-a68c-5afbc178591d	toxoplasmosis encephalitis in patients with and without acquired immunodeficiency syndrome as adjunctive therapy with pyrimethamine	1
https://dailymed.nlm.nih.gov/dailymed/drugInfo.cfm?setid=10549cba-9c15-4d2e-a68c-5afbc178591d	10549cba-9c15-4d2e-a68c-5afbc178591d	blood levels should be measured in patients receiving sulfonamides for serious infections	4
https://dailymed.nlm.nih.gov/dailymed/drugInfo.cfm?setid=10549cba-9c15-4d2e-a68c-5afbc178591d	10549cba-9c15-4d2e-a68c-5afbc178591d	free sulfonamide blood levels of 5 mg to 15 mg per 100 ml may be considered therapeutically effective for most infections and blood levels of 12 mg to 15 mg per 100 ml may be considered optimal for serious infections	4
https://dailymed.nlm.nih.gov/dailymed/drugInfo.cfm?setid=10549cba-9c15-4d2e-a68c-5afbc178591d	10549cba-9c15-4d2e-a68c-5afbc178591d	twenty mg per 100 ml should be the maximum total sulfonamide level since adverse reactions occur more frequently above this level	4
https://dailymed.nlm.nih.gov/dailymed/drugInfo.cfm?setid=10549cba-9c15-4d2e-a68c-5afbc178591d	10549cba-9c15-4d2e-a68c-5afbc178591d	when the patient is already taking sulfonamides follow up cultures should have aminobenzoic acid added to the culture media	4
https://dailymed.nlm.nih.gov/dailymed/drugInfo.cfm?setid=1076ba9a-0168-492f-ba9b-99fa02186092	1076ba9a-0168-492f-ba9b-99fa02186092	prenate restore is a multivitamin multimineral fatty acid dietary supplement indicated for use in improving the nutritional status of women during the postnatal period for both lactating and non lactating mothers	1
https://dailymed.nlm.nih.gov/dailymed/archives/index.cfm?query=108ab0a7-9eee-236a-f36f-e9a248bd3a81	108ab0a7-9eee-236a-f36f-e9a248bd3a81	exhaustion chronic fatigue formulated for symptoms associated with severe fatigue epstein barr chronic fatigue syndrome adrenal exhaustion and other related conditions	1
https://dailymed.nlm.nih.gov/dailymed/drugInfo.cfm?setid=10be3e95-da2f-4340-8c12-2e676472a94d	10be3e95-da2f-4340-8c12-2e676472a94d	uses temporarily relieves pain and soreness due to injury	1
https://dailymed.nlm.nih.gov/dailymed/drugInfo.cfm?setid=10d1bcb7-c2f3-1145-e054-00144ff88e88	10d1bcb7-c2f3-1145-e054-00144ff88e88	temporary relief of pain associated with minor cuts scrapes and minor skin irritations	1
https://dailymed.nlm.nih.gov/dailymed/drugInfo.cfm?setid=1141956e-8a4c-4f80-95d1-f15bdb57fdf6	1141956e-8a4c-4f80-95d1-f15bdb57fdf6	neo synalar cream is indicated for the treatment of corticosteroid responsive dermatoses with secondary infection	1
https://dailymed.nlm.nih.gov/dailymed/drugInfo.cfm?setid=1141956e-8a4c-4f80-95d1-f15bdb57fdf6	1141956e-8a4c-4f80-95d1-f15bdb57fdf6	it has not been demonstrated that this steroid antibiotic combination provides greater benefit than the steroid component alone after 7 days of treatment	2
https://dailymed.nlm.nih.gov/dailymed/drugInfo.cfm?setid=11492bd5-2ade-4eb4-a23c-b9be99c0d51a	11492bd5-2ade-4eb4-a23c-b9be99c0d51a	technetium tc 99m mebrofenin is indicated as a hepatobiliary imaging agent	1
https://dailymed.nlm.nih.gov/dailymed/drugInfo.cfm?setid=1159c24c-d9ce-49a2-b0bd-dc27c710f146	1159c24c-d9ce-49a2-b0bd-dc27c710f146	for use as a positive control in evaluation of allergenic ( immediate hypersensitivity or type i ) skin testing	1
https://dailymed.nlm.nih.gov/dailymed/drugInfo.cfm?setid=116464ce-cfd8-4b9f-8b5a-3a114b6ff2b1	116464ce-cfd8-4b9f-8b5a-3a114b6ff2b1	dulera is a combination product containing a corticosteroid and a long acting beta2 adrenergic agonist ( laba ) indicated for treatment of asthma in patients 12 years of age and older	1
https://dailymed.nlm.nih.gov/dailymed/drugInfo.cfm?setid=116464ce-cfd8-4b9f-8b5a-3a114b6ff2b1	116464ce-cfd8-4b9f-8b5a-3a114b6ff2b1	dulera should be used for patients not adequately controlled on a long term asthma control medication such as an inhaled corticosteroid ( ics ) or whose disease warrants initiation of treatment with both an ics and long acting beta2 adrenergic agonist ( laba )	1
https://dailymed.nlm.nih.gov/dailymed/drugInfo.cfm?setid=116464ce-cfd8-4b9f-8b5a-3a114b6ff2b1	116464ce-cfd8-4b9f-8b5a-3a114b6ff2b1	treatment of asthma dulera is indicated for the twice daily treatment of asthma in patients 12 years of age and older	1
https://dailymed.nlm.nih.gov/dailymed/drugInfo.cfm?setid=116464ce-cfd8-4b9f-8b5a-3a114b6ff2b1	116464ce-cfd8-4b9f-8b5a-3a114b6ff2b1	not indicated for the relief of acute bronchospasm	2
https://dailymed.nlm.nih.gov/dailymed/archives/index.cfm?query=11b9fe1d-23cc-4116-8aaf-3bf039ce7264	11b9fe1d-23cc-4116-8aaf-3bf039ce7264	calcium gluconate injection usp is used to treat conditions arising from calcium deficiencies such as hypocalcemic tetany hypocalcemia related to hypoparathyroidism and hypocalcemia due to rapid growth or pregnancy	1
https://dailymed.nlm.nih.gov/dailymed/archives/index.cfm?query=11b9fe1d-23cc-4116-8aaf-3bf039ce7264	11b9fe1d-23cc-4116-8aaf-3bf039ce7264	calcium gluconate has also been employed to decrease capillary permeability in allergic conditions nonthrombocytopenic purpura and exudative dermatoses such as dermatitis herpetiformis and for pruritus of eruptions caused by certain drugs	1
https://dailymed.nlm.nih.gov/dailymed/archives/index.cfm?query=11b9fe1d-23cc-4116-8aaf-3bf039ce7264	11b9fe1d-23cc-4116-8aaf-3bf039ce7264	it is also used in the treatment of black widow spider bites to relieve muscle cramping and as an adjunct in the treatment of rickets osteomalacia lead colic and magnesium sulfate overdosage	1
https://dailymed.nlm.nih.gov/dailymed/archives/index.cfm?query=11b9fe1d-23cc-4116-8aaf-3bf039ce7264	11b9fe1d-23cc-4116-8aaf-3bf039ce7264	calcium gluconate may aid in antagonizing the cardiac toxicity provided the patient is not receiving digitalis therapy	1
https://dailymed.nlm.nih.gov/dailymed/drugInfo.cfm?setid=11fa3fc9-6776-49a6-b1c1-653f627c3e58	11fa3fc9-6776-49a6-b1c1-653f627c3e58	acute myeloid leukemia rydapt is indicated in combination with standard cytarabine and daunorubicin induction and cytarabine consolidation chemotherapy for the treatment of adult patients with newly diagnosed acute myeloid leukemia ( aml ) who are flt3 mutation positive as detected by a fda approved test	1
https://dailymed.nlm.nih.gov/dailymed/drugInfo.cfm?setid=11fa3fc9-6776-49a6-b1c1-653f627c3e58	11fa3fc9-6776-49a6-b1c1-653f627c3e58	aggressive systemic mastocytosis ( asm ) systemic mastocytosis with associated hematological neoplasm ( sm ahn ) or mast cell leukemia ( mcl )	1
https://dailymed.nlm.nih.gov/dailymed/drugInfo.cfm?setid=11fa3fc9-6776-49a6-b1c1-653f627c3e58	11fa3fc9-6776-49a6-b1c1-653f627c3e58	rydapt is a kinase inhibitor indicated for the treatment of adult patients with newly diagnosed acute myeloid leukemia ( aml ) that is flt3 mutation positive as detected by an fda approved test in combination with standard cytarabine and daunorubicin induction and cytarabine consolidation	1
https://dailymed.nlm.nih.gov/dailymed/drugInfo.cfm?setid=11fa3fc9-6776-49a6-b1c1-653f627c3e58	11fa3fc9-6776-49a6-b1c1-653f627c3e58	systemic mastocytosis rydapt is indicated for the treatment of adult patients with aggressive systemic mastocytosis ( asm ) systemic mastocytosis with associated hematological neoplasm ( sm ahn ) or mast cell leukemia ( mcl )	1
https://dailymed.nlm.nih.gov/dailymed/drugInfo.cfm?setid=11fa3fc9-6776-49a6-b1c1-653f627c3e58	11fa3fc9-6776-49a6-b1c1-653f627c3e58	rydapt is not indicated as a single agent induction therapy for the treatment of patients with aml	2
https://dailymed.nlm.nih.gov/dailymed/drugInfo.cfm?setid=11fa7725-cb19-46f6-9468-01a0a430492c	11fa7725-cb19-46f6-9468-01a0a430492c	the onset of action of controlled release oral isosorbide dinitrate is not sufficiently rapid for this product to be useful in aborting an acute anginal episode	0
https://dailymed.nlm.nih.gov/dailymed/drugInfo.cfm?setid=11fa7725-cb19-46f6-9468-01a0a430492c	11fa7725-cb19-46f6-9468-01a0a430492c	isosorbide dinitrate extended release tablets are indicated for the prevention of angina pectoris due to coronary artery disease	1
https://dailymed.nlm.nih.gov/dailymed/drugInfo.cfm?setid=1206103f-52e5-44dd-a29e-8ec2ebd826d4	1206103f-52e5-44dd-a29e-8ec2ebd826d4	adults efficacy was established in two short term trials in agitated patients with schizophrenia	0
https://dailymed.nlm.nih.gov/dailymed/drugInfo.cfm?setid=1206103f-52e5-44dd-a29e-8ec2ebd826d4	1206103f-52e5-44dd-a29e-8ec2ebd826d4	geodon is an atypical antipsychotic	0
https://dailymed.nlm.nih.gov/dailymed/drugInfo.cfm?setid=1206103f-52e5-44dd-a29e-8ec2ebd826d4	1206103f-52e5-44dd-a29e-8ec2ebd826d4	psychomotor agitation is defined in dsm iv as excessive motor activity associated with a feeling of inner tension	0
https://dailymed.nlm.nih.gov/dailymed/drugInfo.cfm?setid=1206103f-52e5-44dd-a29e-8ec2ebd826d4	1206103f-52e5-44dd-a29e-8ec2ebd826d4	schizophrenic patients experiencing agitation often manifest behaviors that interfere with their diagnosis and care e g threatening behaviors escalating or urgently distressing behavior or self exhausting behavior leading clinicians to the use of intramuscular antipsychotic medications to achieve immediate control of the agitation	0
https://dailymed.nlm.nih.gov/dailymed/drugInfo.cfm?setid=1206103f-52e5-44dd-a29e-8ec2ebd826d4	1206103f-52e5-44dd-a29e-8ec2ebd826d4	the efficacy of intramuscular ziprasidone for acute agitation in schizophrenia was established in single day controlled trials of agitated schizophrenic inpatients	1
https://dailymed.nlm.nih.gov/dailymed/drugInfo.cfm?setid=1206103f-52e5-44dd-a29e-8ec2ebd826d4	1206103f-52e5-44dd-a29e-8ec2ebd826d4	acute treatment of agitation in schizophrenia geodon intramuscular is indicated for the treatment of acute agitation in schizophrenic patients for whom treatment with ziprasidone is appropriate and who need intramuscular antipsychotic medication for rapid control of agitation	1
https://dailymed.nlm.nih.gov/dailymed/drugInfo.cfm?setid=1206103f-52e5-44dd-a29e-8ec2ebd826d4	1206103f-52e5-44dd-a29e-8ec2ebd826d4	geodon intramuscular is indicated for acute agitation in schizophrenic patients	1
https://dailymed.nlm.nih.gov/dailymed/drugInfo.cfm?setid=1206103f-52e5-44dd-a29e-8ec2ebd826d4	1206103f-52e5-44dd-a29e-8ec2ebd826d4	since there is no experience regarding the safety of administering ziprasidone intramuscular to schizophrenic patients already taking oral ziprasidone the practice of co administration is not recommended	2
https://dailymed.nlm.nih.gov/dailymed/drugInfo.cfm?setid=1206103f-52e5-44dd-a29e-8ec2ebd826d4	1206103f-52e5-44dd-a29e-8ec2ebd826d4	ziprasidone intramuscular is intended for intramuscular use only and should not be administered intravenously	2
https://dailymed.nlm.nih.gov/dailymed/drugInfo.cfm?setid=1206103f-52e5-44dd-a29e-8ec2ebd826d4	1206103f-52e5-44dd-a29e-8ec2ebd826d4	whether ziprasidone will cause torsade de pointes or increase the rate of sudden death is not yet known see warnings and precautions	3
https://dailymed.nlm.nih.gov/dailymed/drugInfo.cfm?setid=1206103f-52e5-44dd-a29e-8ec2ebd826d4	1206103f-52e5-44dd-a29e-8ec2ebd826d4	in choosing among treatments prescribers should be aware of the capacity of geodon to prolong the qt interval and may consider the use of other drugs first geodon as an intramuscular injection is indicated for the acute treatment of agitation in schizophrenic patients	3
https://dailymed.nlm.nih.gov/dailymed/archives/index.cfm?query=1210d63d-e036-41c4-bbd4-027b9308205c	1210d63d-e036-41c4-bbd4-027b9308205c	stavudine capsules usp in combination with other antiretroviral agents are indicated for the treatment of human immunodeficiency virus ( hiv ) 1 infection see clinical studies	1
https://dailymed.nlm.nih.gov/dailymed/archives/index.cfm?query=1210d63d-e036-41c4-bbd4-027b9308205c	1210d63d-e036-41c4-bbd4-027b9308205c	stavudine is a nucleoside reverse transcriptase inhibitor for use in combination with other antiretroviral agents for the treatment of human immunodeficiency virus ( hiv ) 1 infection	1
https://dailymed.nlm.nih.gov/dailymed/drugInfo.cfm?setid=125d8ede-db38-4eb9-a6be-19208687f36a	125d8ede-db38-4eb9-a6be-19208687f36a	note gynazole 1 butoconazole nitrate vaginal cream usp 2 is safe and effective in non pregnant women however the safety and effectiveness of this product in pregnant women has not been established ( see precautions pregnancy )	0
https://dailymed.nlm.nih.gov/dailymed/drugInfo.cfm?setid=125d8ede-db38-4eb9-a6be-19208687f36a	125d8ede-db38-4eb9-a6be-19208687f36a	gynazole 1 butoconazole nitrate vaginal cream usp 2 is indicated for the local treatment of vulvovaginal candidiasis ( infections caused by candida )	1
https://dailymed.nlm.nih.gov/dailymed/drugInfo.cfm?setid=125d8ede-db38-4eb9-a6be-19208687f36a	125d8ede-db38-4eb9-a6be-19208687f36a	the diagnosis should be confirmed by koh smears and or cultures	4
https://dailymed.nlm.nih.gov/dailymed/drugInfo.cfm?setid=126c5279-0ac1-4ed8-8c0f-b9084e3d7bb2	126c5279-0ac1-4ed8-8c0f-b9084e3d7bb2	acute coronary syndrome ( acs ) clopidogrel tablets are indicated to reduce the rate of myocardial infarction and stroke ( mi ) in patients with non st segment elevation acs unstable angina ( ua ) non st elevation myocardial infarction ( nstemi ) including patients who are to be managed medically and those who are to be managed with coronary revascularization	1
https://dailymed.nlm.nih.gov/dailymed/drugInfo.cfm?setid=126c5279-0ac1-4ed8-8c0f-b9084e3d7bb2	126c5279-0ac1-4ed8-8c0f-b9084e3d7bb2	clopidogrel bisulfate has been shown to reduce the rate of mi and stroke	1
https://dailymed.nlm.nih.gov/dailymed/drugInfo.cfm?setid=126c5279-0ac1-4ed8-8c0f-b9084e3d7bb2	126c5279-0ac1-4ed8-8c0f-b9084e3d7bb2	clopidogrel bisulfate is a p2y12 platelet inhibitor indicated for acute coronary syndrome for patients with non st segment elevation acs unstable angina ( ua ) non st elevation myocardial infarction ( nstemi ) clopidogrel bisulfate has been shown to reduce the rate of myocardial infarction ( mi ) and stroke	1
https://dailymed.nlm.nih.gov/dailymed/drugInfo.cfm?setid=126c5279-0ac1-4ed8-8c0f-b9084e3d7bb2	126c5279-0ac1-4ed8-8c0f-b9084e3d7bb2	clopidogrel tablets are indicated to reduce the rate of myocardial infarction and stroke in patients with acute st elevation myocardial infarction ( stemi ) who are to be managed medically	1
https://dailymed.nlm.nih.gov/dailymed/drugInfo.cfm?setid=126c5279-0ac1-4ed8-8c0f-b9084e3d7bb2	126c5279-0ac1-4ed8-8c0f-b9084e3d7bb2	for patients with st elevation myocardial infarction ( stemi ) clopidogrel bisulfate has been shown to reduce the rate of mi and stroke	1
https://dailymed.nlm.nih.gov/dailymed/drugInfo.cfm?setid=126c5279-0ac1-4ed8-8c0f-b9084e3d7bb2	126c5279-0ac1-4ed8-8c0f-b9084e3d7bb2	recent mi recent stroke or established peripheral arterial disease in patients with established peripheral arterial disease or with a history of recent myocardial infarction ( mi ) or recent stroke clopidogrel bisulfate is indicated to reduce the rate of mi and stroke	1
https://dailymed.nlm.nih.gov/dailymed/drugInfo.cfm?setid=126c5279-0ac1-4ed8-8c0f-b9084e3d7bb2	126c5279-0ac1-4ed8-8c0f-b9084e3d7bb2	clopidogrel bisulfate should be administered in conjunction with aspirin	4
https://dailymed.nlm.nih.gov/dailymed/drugInfo.cfm?setid=1283a8ff-00f4-11af-4357-ae102066fe65	1283a8ff-00f4-11af-4357-ae102066fe65	uses relieves occasional constipation ( irregularity ) generally produces a bowel movement in 6 12 hours	1
https://dailymed.nlm.nih.gov/dailymed/drugInfo.cfm?setid=129eaf3a-b013-4b29-a58f-1565f9f41d5b	129eaf3a-b013-4b29-a58f-1565f9f41d5b	indomethacin capsules are indicated for moderate to severe rheumatoid arthritis including acute flares of chronic disease moderate to severe ankylosing spondylitis moderate to severe osteoarthritis acute painful shoulder ( bursitis and or tendinitis ) acute gouty arthritis	1
https://dailymed.nlm.nih.gov/dailymed/drugInfo.cfm?setid=129eaf3a-b013-4b29-a58f-1565f9f41d5b	129eaf3a-b013-4b29-a58f-1565f9f41d5b	indomethacin capsules are a nonsteroidal anti inflammatory drug indicated for moderate to severe rheumatoid arthritis including acute flares of chronic disease moderate to severe ankylosing spondylitis moderate to severe osteoarthritis acute painful shoulder ( bursitis and or tendinitis ) acute gouty arthritis	1
https://dailymed.nlm.nih.gov/dailymed/drugInfo.cfm?setid=12d9728e-6b5c-4aee-bfb0-745e542ed2e4	12d9728e-6b5c-4aee-bfb0-745e542ed2e4	for pediatric and adolescent patients with asthma who require addition of a laba to an inhaled corticosteroid a fixed dose combination product containing both an inhaled corticosteroid and a laba should ordinarily be used to ensure adherence with both drugs	0
https://dailymed.nlm.nih.gov/dailymed/drugInfo.cfm?setid=12d9728e-6b5c-4aee-bfb0-745e542ed2e4	12d9728e-6b5c-4aee-bfb0-745e542ed2e4	maintenance treatment of bronchospasm associated with chronic obstructive pulmonary disease ( copd )	1
https://dailymed.nlm.nih.gov/dailymed/drugInfo.cfm?setid=12d9728e-6b5c-4aee-bfb0-745e542ed2e4	12d9728e-6b5c-4aee-bfb0-745e542ed2e4	prevention of exercise induced bronchospasm ( eib ) in patients aged 4 years and older	1
https://dailymed.nlm.nih.gov/dailymed/drugInfo.cfm?setid=12d9728e-6b5c-4aee-bfb0-745e542ed2e4	12d9728e-6b5c-4aee-bfb0-745e542ed2e4	serevent diskus is a laba indicated for treatment of asthma in patients aged 4 years and older	1
https://dailymed.nlm.nih.gov/dailymed/drugInfo.cfm?setid=12d9728e-6b5c-4aee-bfb0-745e542ed2e4	12d9728e-6b5c-4aee-bfb0-745e542ed2e4	treatment of asthma serevent diskus is indicated for the treatment of asthma and in the prevention of bronchospasm only as concomitant therapy with a long term asthma control medication such as an inhaled corticosteroid in patients aged 4 years and older with reversible obstructive airway disease including patients with symptoms of nocturnal asthma	1
https://dailymed.nlm.nih.gov/dailymed/drugInfo.cfm?setid=12d9728e-6b5c-4aee-bfb0-745e542ed2e4	12d9728e-6b5c-4aee-bfb0-745e542ed2e4	use serevent diskus only as additional therapy for patients with asthma who are currently taking but are inadequately controlled on a long term asthma control medication such as an inhaled corticosteroid	1
https://dailymed.nlm.nih.gov/dailymed/drugInfo.cfm?setid=12d9728e-6b5c-4aee-bfb0-745e542ed2e4	12d9728e-6b5c-4aee-bfb0-745e542ed2e4	do not use serevent diskus for patients whose asthma is adequately controlled on low or medium dose inhaled corticosteroids	2
https://dailymed.nlm.nih.gov/dailymed/drugInfo.cfm?setid=12d9728e-6b5c-4aee-bfb0-745e542ed2e4	12d9728e-6b5c-4aee-bfb0-745e542ed2e4	not indicated for relief of acute bronchospasm	2
https://dailymed.nlm.nih.gov/dailymed/drugInfo.cfm?setid=12d9728e-6b5c-4aee-bfb0-745e542ed2e4	12d9728e-6b5c-4aee-bfb0-745e542ed2e4	use of serevent diskus for the treatment of asthma without concomitant use of a long term asthma control medication such as an inhaled corticosteroid is contraindicated	2
https://dailymed.nlm.nih.gov/dailymed/drugInfo.cfm?setid=12d9728e-6b5c-4aee-bfb0-745e542ed2e4	12d9728e-6b5c-4aee-bfb0-745e542ed2e4	laba such as salmeterol the active ingredient in serevent diskus increase the risk of asthma related death	3
https://dailymed.nlm.nih.gov/dailymed/drugInfo.cfm?setid=12d9728e-6b5c-4aee-bfb0-745e542ed2e4	12d9728e-6b5c-4aee-bfb0-745e542ed2e4	pediatric and adolescent patients available data from controlled clinical trials suggest that laba increase the risk of asthma related hospitalization in pediatric and adolescent patients	3
https://dailymed.nlm.nih.gov/dailymed/drugInfo.cfm?setid=12d9728e-6b5c-4aee-bfb0-745e542ed2e4	12d9728e-6b5c-4aee-bfb0-745e542ed2e4	once asthma control is achieved and maintained assess the patient at regular intervals and step down therapy ( e g discontinue serevent diskus ) if possible without loss of asthma control and maintain the patient on a long term asthma control medication such as an inhaled corticosteroid	4
https://dailymed.nlm.nih.gov/dailymed/drugInfo.cfm?setid=1347d58b-c505-45e7-aa9d-9800b9cf40c5	1347d58b-c505-45e7-aa9d-9800b9cf40c5	for vaginal use only nuvaring is indicated for use by females of reproductive age to prevent pregnancy	1
https://dailymed.nlm.nih.gov/dailymed/drugInfo.cfm?setid=1347d58b-c505-45e7-aa9d-9800b9cf40c5	1347d58b-c505-45e7-aa9d-9800b9cf40c5	nuvaring is an estrogen progestin combination hormonal contraceptive ( chindicated for use by women to prevent pregnancy	1
https://dailymed.nlm.nih.gov/dailymed/drugInfo.cfm?setid=135f85e2-f000-4ef1-98a5-9bf0ab55d2c0	135f85e2-f000-4ef1-98a5-9bf0ab55d2c0	morphine sulfate is an opioid analgesic indicated for the relief of moderate to severe acute and chronic pain where an opioid analgesic is appropriate	1
https://dailymed.nlm.nih.gov/dailymed/drugInfo.cfm?setid=135f85e2-f000-4ef1-98a5-9bf0ab55d2c0	135f85e2-f000-4ef1-98a5-9bf0ab55d2c0	morphine sulfate tablets contain morphine an opioid analgesic indicated for the relief of moderate to severe acute and chronic pain where use of an opioid analgesic is appropriate	1
https://dailymed.nlm.nih.gov/dailymed/drugInfo.cfm?setid=13a9bbba-db21-4cba-991c-5d8afaf2ed74	13a9bbba-db21-4cba-991c-5d8afaf2ed74	renacidin is indicated for dissolution of bladder calculi of the struvite or apatite variety by local intermittent irrigation through a urethral catheter or cystostomy tube as an alternative or adjunct to surgical procedures	1
https://dailymed.nlm.nih.gov/dailymed/drugInfo.cfm?setid=13a9bbba-db21-4cba-991c-5d8afaf2ed74	13a9bbba-db21-4cba-991c-5d8afaf2ed74	renacidin is also indicated for use as an intermittent irrigating solution to prevent encrustations of indwelling urethral catheters and cystostomy tubes	1
https://dailymed.nlm.nih.gov/dailymed/drugInfo.cfm?setid=13c5de6d-d266-4d83-99c4-072ef104e7ff	13c5de6d-d266-4d83-99c4-072ef104e7ff	there is no experience to date using panretin gel with systemic anti ks treatment	0
https://dailymed.nlm.nih.gov/dailymed/drugInfo.cfm?setid=13c5de6d-d266-4d83-99c4-072ef104e7ff	13c5de6d-d266-4d83-99c4-072ef104e7ff	panretin gel is indicated for topical treatment of cutaneous lesions in patients with aids related kaposi s sarcoma	1
https://dailymed.nlm.nih.gov/dailymed/drugInfo.cfm?setid=13c5de6d-d266-4d83-99c4-072ef104e7ff	13c5de6d-d266-4d83-99c4-072ef104e7ff	panretin gel is not indicated when systemic anti ks therapy is required ( e g more than 10 new ks lesions in the prior month symptomatic lymphedema symptomatic pulmonary ks or symptomatic visceral involvement )	2
https://dailymed.nlm.nih.gov/dailymed/drugInfo.cfm?setid=13c5ed58-6333-498f-9ace-1049d7ae3552	13c5ed58-6333-498f-9ace-1049d7ae3552	indications chromagen is a multivitamin multimineral dietary supplement indicated for use in improving the nutritional status of patients with iron deficiency	1
https://dailymed.nlm.nih.gov/dailymed/drugInfo.cfm?setid=13ddf5e6-ac0e-41e6-b95d-d5bdd6b26fcd	13ddf5e6-ac0e-41e6-b95d-d5bdd6b26fcd	evaluation and treatment of sexual contacts simultaneously	0
https://dailymed.nlm.nih.gov/dailymed/drugInfo.cfm?setid=13ddf5e6-ac0e-41e6-b95d-d5bdd6b26fcd	13ddf5e6-ac0e-41e6-b95d-d5bdd6b26fcd	lindane shampoo is indicated for the treatment of head lice ( infestations of pediculus humanus capitis ) crab lice ( infestations of pthirus pubis ) and their ova only in patients who cannot tolerate other approved therapies or have failed treatment with other approved therapies	1
https://dailymed.nlm.nih.gov/dailymed/drugInfo.cfm?setid=13ddf5e6-ac0e-41e6-b95d-d5bdd6b26fcd	13ddf5e6-ac0e-41e6-b95d-d5bdd6b26fcd	sexual contacts should be prescribed lindane shampoo only if they either have failed to respond to adequate doses of other approved therapies or are intolerant of other approved therapies	1
https://dailymed.nlm.nih.gov/dailymed/drugInfo.cfm?setid=13ddf5e6-ac0e-41e6-b95d-d5bdd6b26fcd	13ddf5e6-ac0e-41e6-b95d-d5bdd6b26fcd	lindane shampoo does not prevent infestation or reinfestation and should not be used to ward off a possible infestation	2
https://dailymed.nlm.nih.gov/dailymed/drugInfo.cfm?setid=13ddf5e6-ac0e-41e6-b95d-d5bdd6b26fcd	13ddf5e6-ac0e-41e6-b95d-d5bdd6b26fcd	lindane shampoo should be used in the context of an overall lice management program that includes visual inspection to ensure that the patient is currently infested with live lice ( empty egg casings or nits can remain on hair shaft long after true infestation )	2
https://dailymed.nlm.nih.gov/dailymed/drugInfo.cfm?setid=13ddf5e6-ac0e-41e6-b95d-d5bdd6b26fcd	13ddf5e6-ac0e-41e6-b95d-d5bdd6b26fcd	all recently worn clothing underwear pajamas used sheets pillowcases and towels should be washed in very hot water or dry cleaned	4
https://dailymed.nlm.nih.gov/dailymed/drugInfo.cfm?setid=13ddf5e6-ac0e-41e6-b95d-d5bdd6b26fcd	13ddf5e6-ac0e-41e6-b95d-d5bdd6b26fcd	caregivers applying this product to patients should wear gloves less permeable to lindane such as nitrile latex with neoprene or sheer vinyl and thoroughly clean hands after application	4
https://dailymed.nlm.nih.gov/dailymed/drugInfo.cfm?setid=13ddf5e6-ac0e-41e6-b95d-d5bdd6b26fcd	13ddf5e6-ac0e-41e6-b95d-d5bdd6b26fcd	natural latex gloves should be avoided because they are more permeable to lindane	4
https://dailymed.nlm.nih.gov/dailymed/drugInfo.cfm?setid=13ddf5e6-ac0e-41e6-b95d-d5bdd6b26fcd	13ddf5e6-ac0e-41e6-b95d-d5bdd6b26fcd	manual removal of nits using a comb designed for this purpose and or individual removal with tweezers followed by close examination of the hair and scalp	4
https://dailymed.nlm.nih.gov/dailymed/archives/index.cfm?query=13f76667-ec2f-4fa7-a9e8-12502d8224db	13f76667-ec2f-4fa7-a9e8-12502d8224db	artiss is indicated to adhere autologous skin grafts to surgically prepared wound beds resulting from burns in adult and pediatric populations greater than or equal to 1 year of age	1
https://dailymed.nlm.nih.gov/dailymed/archives/index.cfm?query=13f76667-ec2f-4fa7-a9e8-12502d8224db	13f76667-ec2f-4fa7-a9e8-12502d8224db	artiss is indicated to adhere autologous skin grafts to surgically prepared wound beds resulting from burns in adult and pediatric populations greater than or equal to 1 year of age artiss is not indicated for hemostasis	1
https://dailymed.nlm.nih.gov/dailymed/archives/index.cfm?query=13f76667-ec2f-4fa7-a9e8-12502d8224db	13f76667-ec2f-4fa7-a9e8-12502d8224db	artiss is not indicated for hemostasis	2
https://dailymed.nlm.nih.gov/dailymed/drugInfo.cfm?setid=1408aabb-6982-48e5-ae9f-504ec43b0003	1408aabb-6982-48e5-ae9f-504ec43b0003	kinevac ( sincalide for injection ) may be used to stimulate gallbladder contraction as may be assessed by various methods of diagnostic imaging or to obtain by duodenal aspiration a sample of concentrated bile for analysis of cholesterol bile salts phospholipids and crystals to stimulate pancreatic secretion ( especially in conjunction with secretin ) prior to obtaining a duodenal aspirate for a…	1
https://dailymed.nlm.nih.gov/dailymed/drugInfo.cfm?setid=14312de6-67d4-4de2-854c-ef764090dd83	14312de6-67d4-4de2-854c-ef764090dd83	gatifloxacin ophthalmic solution 0 5 is indicated for the treatment of bacterial conjunctivitis caused by susceptible strains of the following organisms aerobic gram positive bacteria staphylococcus aureus staphylococcus epidermidis streptococcus mitis group streptococcus oralis streptococcus pneumoniae aerobic gram negative bacteria haemophilus influenzae efficacy for this organism was studied i…	1
https://dailymed.nlm.nih.gov/dailymed/drugInfo.cfm?setid=14312de6-67d4-4de2-854c-ef764090dd83	14312de6-67d4-4de2-854c-ef764090dd83	gatifloxacin ophthalmic solution is a topical fluoroquinolone anti infective indicated for the treatment of bacterial conjunctivitis caused by susceptible strains of the following organisms haemophilus influenzae staphylococcus aureus staphylococcus epidermidis streptococcus mitis group streptococcus oralis streptococcus pneumoniae efficacy for this organism was studied in fewer than 10 infections	1
https://dailymed.nlm.nih.gov/dailymed/drugInfo.cfm?setid=144a5072-341b-4591-8705-773b63044bcc	144a5072-341b-4591-8705-773b63044bcc	bromsite ( bromfenac ophthalmic solution ) 0 075 is indicated for the treatment of postoperative inflammation and prevention of ocular pain in patients undergoing cataract surgery	1
https://dailymed.nlm.nih.gov/dailymed/drugInfo.cfm?setid=144a5072-341b-4591-8705-773b63044bcc	144a5072-341b-4591-8705-773b63044bcc	bromsite is a nonsteroidal anti inflammatory drug ( nsaid ) indicated for the treatment of postoperative inflammation and prevention of ocular pain in patients undergoing cataract surgery	1
https://dailymed.nlm.nih.gov/dailymed/drugInfo.cfm?setid=1459ccd1-2372-450f-ac17-382ca9a5b175	1459ccd1-2372-450f-ac17-382ca9a5b175	indications prenaissance plus is a multivitamin mineral prescription drug indicated for use in improving the nutritional status of women prior to conception throughout pregnancy and in the postnatal period for both lactating and nonlactating mothers	1
https://dailymed.nlm.nih.gov/dailymed/drugInfo.cfm?setid=145f874d-bba2-42b7-a7f5-63c43bce506e	145f874d-bba2-42b7-a7f5-63c43bce506e	platelets are not intended to be produced when using doubles	0
https://dailymed.nlm.nih.gov/dailymed/drugInfo.cfm?setid=1482f8a2-c2c0-45a1-8e90-b427227f0b28	1482f8a2-c2c0-45a1-8e90-b427227f0b28	however clinical observations and known cross reactivity between short and giant ragweed pollens have led to the practice of using a mixture of the two species for skin testing and treatment	0
https://dailymed.nlm.nih.gov/dailymed/drugInfo.cfm?setid=1482f8a2-c2c0-45a1-8e90-b427227f0b28	1482f8a2-c2c0-45a1-8e90-b427227f0b28	indications studies have shown that properly performed an interpreted skin tests with ragweed pollen extract are useful in the diagnosis of allergy to ragweed pollen	0
https://dailymed.nlm.nih.gov/dailymed/drugInfo.cfm?setid=1482f8a2-c2c0-45a1-8e90-b427227f0b28	1482f8a2-c2c0-45a1-8e90-b427227f0b28	this form of treatment is recommended for patients who cannot avoid exposure to pollen and who do not obtain satisfactory relief of symptoms from other medications such as antihistamines	0
https://dailymed.nlm.nih.gov/dailymed/drugInfo.cfm?setid=1482f8a2-c2c0-45a1-8e90-b427227f0b28	1482f8a2-c2c0-45a1-8e90-b427227f0b28	a decrease in skin reactivity to the extract and a decrease in leukocyte sensitivity to histamine release after long term immunotherapy	1
https://dailymed.nlm.nih.gov/dailymed/drugInfo.cfm?setid=1482f8a2-c2c0-45a1-8e90-b427227f0b28	1482f8a2-c2c0-45a1-8e90-b427227f0b28	a decrease in the elevation of ragweed specific ige during and immediately following the ragweed pollen season	1
https://dailymed.nlm.nih.gov/dailymed/drugInfo.cfm?setid=1482f8a2-c2c0-45a1-8e90-b427227f0b28	1482f8a2-c2c0-45a1-8e90-b427227f0b28	a reduction of circulating anti ragweed ige after long term immunotherapy	1
https://dailymed.nlm.nih.gov/dailymed/drugInfo.cfm?setid=1482f8a2-c2c0-45a1-8e90-b427227f0b28	1482f8a2-c2c0-45a1-8e90-b427227f0b28	immunotherapy with the appropriate dosage of short ragweed pollen extract is effective in reducing symptoms of hay fever and asthma resulting from exposure to short ragweed pollen and it is believed to be effective with extract of giant ragweed although carefully controlled studies are unavailable	1
https://dailymed.nlm.nih.gov/dailymed/drugInfo.cfm?setid=1482f8a2-c2c0-45a1-8e90-b427227f0b28	1482f8a2-c2c0-45a1-8e90-b427227f0b28	immunologic changes resulting from treatment with short ragweed pollen extract are believed to include the induction of specific anti ragweed igg antibodies commonly referred to as blocking antibodies	3
https://dailymed.nlm.nih.gov/dailymed/drugInfo.cfm?setid=14aaadca-7d86-47e8-8483-6e05d456949d	14aaadca-7d86-47e8-8483-6e05d456949d	clemastine fumarate tablets usp 2 68 mg are indicated for the relief of symptoms associated with allergic rhinitis such as sneezing rhinorrhea pruritus and lacrimation	1
https://dailymed.nlm.nih.gov/dailymed/drugInfo.cfm?setid=14aaadca-7d86-47e8-8483-6e05d456949d	14aaadca-7d86-47e8-8483-6e05d456949d	clemastine fumarate tablets usp 2 68 mg are also indicated for the relief of mild uncomplicated allergic skin manifestations of urticaria and angioedema	1
https://dailymed.nlm.nih.gov/dailymed/drugInfo.cfm?setid=14aaadca-7d86-47e8-8483-6e05d456949d	14aaadca-7d86-47e8-8483-6e05d456949d	it should be noted that clemastine fumarate is indicated for the dermatologic indications at the 2 68 mg dosage level only	1
https://dailymed.nlm.nih.gov/dailymed/drugInfo.cfm?setid=14d98490-4f8f-4d2f-a4e9-7a3d7a0199ba	14d98490-4f8f-4d2f-a4e9-7a3d7a0199ba	alogliptin and metformin hcl tablets are a dipeptidyl peptidase 4 ( dpp 4 ) inhibitor and a biguanide combination product indicated as an adjunct to diet and exercise to improve glycemic control in adults with type 2 diabetes mellitus	1
https://dailymed.nlm.nih.gov/dailymed/drugInfo.cfm?setid=14d98490-4f8f-4d2f-a4e9-7a3d7a0199ba	14d98490-4f8f-4d2f-a4e9-7a3d7a0199ba	monotherapy and combination therapy alogliptin and metformin hcl tablets are indicated as an adjunct to diet and exercise to improve glycemic control in adults with type 2 diabetes mellitus when treatment with both alogliptin and metformin is appropriate see clinical studies	1
https://dailymed.nlm.nih.gov/dailymed/drugInfo.cfm?setid=14d98490-4f8f-4d2f-a4e9-7a3d7a0199ba	14d98490-4f8f-4d2f-a4e9-7a3d7a0199ba	alogliptin and metformin hcl tablets are not indicated for the treatment of type 1 diabetes mellitus or diabetic ketoacidosis as it would not be effective in these settings	2
https://dailymed.nlm.nih.gov/dailymed/drugInfo.cfm?setid=14d98490-4f8f-4d2f-a4e9-7a3d7a0199ba	14d98490-4f8f-4d2f-a4e9-7a3d7a0199ba	not for treatment of type 1 diabetes or diabetic ketoacidosis	2
https://dailymed.nlm.nih.gov/dailymed/drugInfo.cfm?setid=14eaa94a-cc8a-4e1e-8cfb-5c976c96c606	14eaa94a-cc8a-4e1e-8cfb-5c976c96c606	buprenorphine and naloxone sublingual tablet contains buprenorphine a partial opioid agonist and naloxone an opioid antagonist and is indicated for the maintenance treatment of opioid dependence	1
https://dailymed.nlm.nih.gov/dailymed/drugInfo.cfm?setid=14eaa94a-cc8a-4e1e-8cfb-5c976c96c606	14eaa94a-cc8a-4e1e-8cfb-5c976c96c606	buprenorphine and naloxone sublingual tablets are indicated for the maintenance treatment of opioid dependence	1
https://dailymed.nlm.nih.gov/dailymed/drugInfo.cfm?setid=14eaa94a-cc8a-4e1e-8cfb-5c976c96c606	14eaa94a-cc8a-4e1e-8cfb-5c976c96c606	buprenorphine and naloxone sublingual tablet should be used as part of a complete treatment plan that includes counseling and psychosocial support	4
https://dailymed.nlm.nih.gov/dailymed/drugInfo.cfm?setid=14eaa94a-cc8a-4e1e-8cfb-5c976c96c606	14eaa94a-cc8a-4e1e-8cfb-5c976c96c606	buprenorphine and naloxone sublingual tablets should be used as part of a complete treatment plan that includes counseling and psychosocial support	4
https://dailymed.nlm.nih.gov/dailymed/drugInfo.cfm?setid=150437b6-320e-4c69-a434-2a26a1f0b2e4	150437b6-320e-4c69-a434-2a26a1f0b2e4	this solution is indicated for use in adults as a source of electrolytes and water for hydration and as an alkalinizing agent	1
https://dailymed.nlm.nih.gov/dailymed/drugInfo.cfm?setid=1521d321-e724-4ffc-adad-34bf4f44fac7	1521d321-e724-4ffc-adad-34bf4f44fac7	mantle cell lymphoma velcade is indicated for the treatment of patients with mantle cell lymphoma	1
https://dailymed.nlm.nih.gov/dailymed/drugInfo.cfm?setid=1521d321-e724-4ffc-adad-34bf4f44fac7	1521d321-e724-4ffc-adad-34bf4f44fac7	velcade is a proteasome inhibitor indicated for treatment of patients with multiple myeloma treatment of patients with mantle cell lymphoma multiple myeloma velcade ( bortezomib ) is indicated for the treatment of patients with multiple myeloma	1
https://dailymed.nlm.nih.gov/dailymed/drugInfo.cfm?setid=1534c9ae-4948-4cf4-9f66-222a99db6d0e	1534c9ae-4948-4cf4-9f66-222a99db6d0e	safety and efficacy of sirturo in hiv infected patients with mdr tb have not been established as clinical data are limited	0
https://dailymed.nlm.nih.gov/dailymed/drugInfo.cfm?setid=1534c9ae-4948-4cf4-9f66-222a99db6d0e	1534c9ae-4948-4cf4-9f66-222a99db6d0e	this indication is approved under accelerated approval based on time to sputum culture conversion	0
https://dailymed.nlm.nih.gov/dailymed/drugInfo.cfm?setid=1534c9ae-4948-4cf4-9f66-222a99db6d0e	1534c9ae-4948-4cf4-9f66-222a99db6d0e	sirturo is a diarylquinoline antimycobacterial drug indicated as part of combination therapy in adults ( 18 years and older ) with pulmonary multi drug resistant tuberculosis ( mdr tb )	1
https://dailymed.nlm.nih.gov/dailymed/drugInfo.cfm?setid=1534c9ae-4948-4cf4-9f66-222a99db6d0e	1534c9ae-4948-4cf4-9f66-222a99db6d0e	do not use sirturo for the treatment of latent extra pulmonary or drug sensitive tuberculosis or for the treatment of infections caused by non tuberculous mycobacteria	2
https://dailymed.nlm.nih.gov/dailymed/drugInfo.cfm?setid=1534c9ae-4948-4cf4-9f66-222a99db6d0e	1534c9ae-4948-4cf4-9f66-222a99db6d0e	do not use sirturo for the treatment of latent infection due to mycobacterium tuberculosis drug sensitive tuberculosis extra pulmonary tuberculosis infections caused by non tuberculous mycobacteria the safety and efficacy of sirturo in the treatment of hiv infected patients with mdr tb have not been established as clinical data are limited	2
https://dailymed.nlm.nih.gov/dailymed/drugInfo.cfm?setid=1534c9ae-4948-4cf4-9f66-222a99db6d0e	1534c9ae-4948-4cf4-9f66-222a99db6d0e	administer sirturo by directly observed therapy ( dot )	4
https://dailymed.nlm.nih.gov/dailymed/drugInfo.cfm?setid=1534c9ae-4948-4cf4-9f66-222a99db6d0e	1534c9ae-4948-4cf4-9f66-222a99db6d0e	reserve sirturo for use when an effective treatment regimen cannot otherwise be provided	4
https://dailymed.nlm.nih.gov/dailymed/drugInfo.cfm?setid=15904472-4c32-4224-95d3-eb131a7ff9c8	15904472-4c32-4224-95d3-eb131a7ff9c8	the response to this agent depends upon the particular subclassification of acute lymphatic leukemia and the age of the patient ( pediatric or adult )	0
https://dailymed.nlm.nih.gov/dailymed/drugInfo.cfm?setid=15904472-4c32-4224-95d3-eb131a7ff9c8	15904472-4c32-4224-95d3-eb131a7ff9c8	mercaptopurine tablets are indicated for maintenance therapy of acute lymphatic ( lymphocytic lymphoblastileukemia as part of a combination regimen	1
https://dailymed.nlm.nih.gov/dailymed/drugInfo.cfm?setid=15904472-4c32-4224-95d3-eb131a7ff9c8	15904472-4c32-4224-95d3-eb131a7ff9c8	mercaptopurine tablets are not effective for prophylaxis or treatment of central nervous system leukemia	2
https://dailymed.nlm.nih.gov/dailymed/drugInfo.cfm?setid=15904472-4c32-4224-95d3-eb131a7ff9c8	15904472-4c32-4224-95d3-eb131a7ff9c8	mercaptopurine tablets are not effective in acute myelogenous leukemia chronic lymphatic leukemia the lymphomas ( including hodgkins disease ) or solid tumors	2
https://dailymed.nlm.nih.gov/dailymed/archives/index.cfm?query=1597dc56-a4ae-4906-ba55-f268b3cb8262	1597dc56-a4ae-4906-ba55-f268b3cb8262	emergence of resistance mutations could decrease drug effectiveness	0
https://dailymed.nlm.nih.gov/dailymed/archives/index.cfm?query=1597dc56-a4ae-4906-ba55-f268b3cb8262	1597dc56-a4ae-4906-ba55-f268b3cb8262	however the safety and effectiveness of flumadine prophylaxis have not been demonstrated for longer than 6 weeks	0
https://dailymed.nlm.nih.gov/dailymed/archives/index.cfm?query=1597dc56-a4ae-4906-ba55-f268b3cb8262	1597dc56-a4ae-4906-ba55-f268b3cb8262	treatment flumadine therapy should be considered for adults ( 17 years and older ) who develop an influenza like illness during known or suspected influenza a infection in the community	0
https://dailymed.nlm.nih.gov/dailymed/archives/index.cfm?query=1597dc56-a4ae-4906-ba55-f268b3cb8262	1597dc56-a4ae-4906-ba55-f268b3cb8262	prophylaxis in controlled studies of children ( 1 year to 16 years of age ) healthy adults ( 17 years and older ) and elderly patients ( 65 yeas of age and older ) flumadine has been shown to be safe and effective in preventing signs and symptoms of infection caused by various strains of influenza a virus	1
https://dailymed.nlm.nih.gov/dailymed/archives/index.cfm?query=1597dc56-a4ae-4906-ba55-f268b3cb8262	1597dc56-a4ae-4906-ba55-f268b3cb8262	flumadine is indicated for the prophylaxis and treatment of illness caused by various strains of influenza a virus in adults ( 17 years and older )	1
https://dailymed.nlm.nih.gov/dailymed/archives/index.cfm?query=1597dc56-a4ae-4906-ba55-f268b3cb8262	1597dc56-a4ae-4906-ba55-f268b3cb8262	flumadine is indicated for prophylaxis against influenza a virus in children ( 1 year to 16 years of age )	1
https://dailymed.nlm.nih.gov/dailymed/archives/index.cfm?query=1597dc56-a4ae-4906-ba55-f268b3cb8262	1597dc56-a4ae-4906-ba55-f268b3cb8262	prescribers should consider available information on influenza drug susceptibility patterns and treatment effects when deciding whether to use flumadine	4
https://dailymed.nlm.nih.gov/dailymed/archives/index.cfm?query=1597dc56-a4ae-4906-ba55-f268b3cb8262	1597dc56-a4ae-4906-ba55-f268b3cb8262	the following points should be considered before initiating treatment or prophylaxis with flumadine flumadine is not a substitute for early vaccination on an annual basis as recommended by the centers for disease control and prevention advisory committee on immunization practices	4
https://dailymed.nlm.nih.gov/dailymed/archives/index.cfm?query=1597dc56-a4ae-4906-ba55-f268b3cb8262	1597dc56-a4ae-4906-ba55-f268b3cb8262	when administered within 48 hours after onset of signs and symptoms of infection caused by influenza a virus strains flumadine has been shown to reduce the duration of fever and systemic symptoms	4
https://dailymed.nlm.nih.gov/dailymed/archives/index.cfm?query=1597dc56-a4ae-4906-ba55-f268b3cb8262	1597dc56-a4ae-4906-ba55-f268b3cb8262	following vaccination during an influenza outbreak flumadine prophylaxis should be considered for the 2 to 4 week time period required to develop an antibody response	4
https://dailymed.nlm.nih.gov/dailymed/archives/index.cfm?query=1597dc56-a4ae-4906-ba55-f268b3cb8262	1597dc56-a4ae-4906-ba55-f268b3cb8262	since flumadine does not completely prevent the host immune response to influenza a infection individuals who take this drug may still develop immune responses to natural disease or vaccination and may be protected when later exposed to antigenically related viruses	4
https://dailymed.nlm.nih.gov/dailymed/drugInfo.cfm?setid=15d161ed-9e7b-4c92-ba45-0556d2423e67	15d161ed-9e7b-4c92-ba45-0556d2423e67	because of its inherent renal toxicity therapy with this drug should be limited to patients with symptomatic or progressive metastatic disease	0
https://dailymed.nlm.nih.gov/dailymed/drugInfo.cfm?setid=15d161ed-9e7b-4c92-ba45-0556d2423e67	15d161ed-9e7b-4c92-ba45-0556d2423e67	responses have been obtained with both functional and nonfunctional carcinomas	0
https://dailymed.nlm.nih.gov/dailymed/drugInfo.cfm?setid=15d161ed-9e7b-4c92-ba45-0556d2423e67	15d161ed-9e7b-4c92-ba45-0556d2423e67	zanosar is indicated in the treatment of metastatic islet cell carcinoma of the pancreas	1
https://dailymed.nlm.nih.gov/dailymed/drugInfo.cfm?setid=15d22ca4-503e-2751-e054-00144ff8d46c	15d22ca4-503e-2751-e054-00144ff8d46c	debacterol provides relief from the pain and discomfort of oral mucosal ulcers	1
https://dailymed.nlm.nih.gov/dailymed/drugInfo.cfm?setid=15d22ca4-503e-2751-e054-00144ff8d46c	15d22ca4-503e-2751-e054-00144ff8d46c	debacterol is indicated in the topical treatment of ulcerating lesions of the oral cavity such as recurrent aphthous stomatitis ( canker sores )	1
https://dailymed.nlm.nih.gov/dailymed/drugInfo.cfm?setid=15d22ca4-503e-2751-e054-00144ff8d46c	15d22ca4-503e-2751-e054-00144ff8d46c	debacterol is not intended for the treatment of vesicular lesions such as cold sores or fever blisters	2
https://dailymed.nlm.nih.gov/dailymed/drugInfo.cfm?setid=15e469a5-8309-0c25-e054-00144ff88e88	15e469a5-8309-0c25-e054-00144ff88e88	fludeoxyglucose f18 injection is indicated for positron emission tomography ( pet ) imaging in the following settings oncology for assessment of abnormal glucose metabolism to assist in the evaluation of malignancy in patients with known or suspected abnormalities found by other testing modalities or in patients with an existing diagnosis of cancer	1
https://dailymed.nlm.nih.gov/dailymed/drugInfo.cfm?setid=15e469a5-8309-0c25-e054-00144ff88e88	15e469a5-8309-0c25-e054-00144ff88e88	cardiology for the identification of left ventricular myocardium with residual glucose metabolism and reversible loss of systolic function in patients with coronary artery disease and left ventricular dysfunction when used together with myocardial perfusion imaging	1
https://dailymed.nlm.nih.gov/dailymed/drugInfo.cfm?setid=15e469a5-8309-0c25-e054-00144ff88e88	15e469a5-8309-0c25-e054-00144ff88e88	fludeoxyglucose f18 injection is indicated for positron emission tomography ( pet ) imaging in the following settings oncology for assessment of abnormal glucose metabolism to assist in the evaluation of malignancy in patients with known or suspected abnormalities found by other testing modalities or in patients with an existing diagnosis of cancer	1
https://dailymed.nlm.nih.gov/dailymed/drugInfo.cfm?setid=15e469a5-8309-0c25-e054-00144ff88e88	15e469a5-8309-0c25-e054-00144ff88e88	neurology for the identification of regions of abnormal glucose metabolism associated with foci of epileptic seizures	1
https://dailymed.nlm.nih.gov/dailymed/drugInfo.cfm?setid=15e469a5-8309-0c25-e054-00144ff88e88	15e469a5-8309-0c25-e054-00144ff88e88	neurology for the identification of regions of abnormal glucose metabolism associated with foci of epileptic seizures	1
https://dailymed.nlm.nih.gov/dailymed/drugInfo.cfm?setid=1612d931-d86e-4dba-bbd7-0aac3eaee131	1612d931-d86e-4dba-bbd7-0aac3eaee131	hms ( medrysone ophthalmic suspension ) is indicated for the treatment of allergic conjunctivitis vernal conjunctivitis episcleritis and epinephrine sensitivity	1
https://dailymed.nlm.nih.gov/dailymed/drugInfo.cfm?setid=163dfa7c-aad3-4290-9fe9-d9592b0ba317	163dfa7c-aad3-4290-9fe9-d9592b0ba317	levalbuterol inhalation solution usp is a beta2 adrenergic agonist indicated for treatment or prevention of bronchospasm in adults adolescents and children 6 years of age and older with reversible obstructive airway disease	1
https://dailymed.nlm.nih.gov/dailymed/drugInfo.cfm?setid=163dfa7c-aad3-4290-9fe9-d9592b0ba317	163dfa7c-aad3-4290-9fe9-d9592b0ba317	levalbuterol inhalation solution usp is indicated for the treatment or prevention of bronchospasm in adults adolescents and children 6 years of age and older with reversible obstructive airway disease	1
https://dailymed.nlm.nih.gov/dailymed/drugInfo.cfm?setid=164046da-3953-437b-bc8e-a8cb0465f616	164046da-3953-437b-bc8e-a8cb0465f616	promethazine with codeine oral solution is indicated for the temporary relief of coughs and upper respiratory symptoms associated with allergy or the common cold	1
https://dailymed.nlm.nih.gov/dailymed/drugInfo.cfm?setid=164dc02a-9180-426a-b8b5-04ab39d2bbd4	164dc02a-9180-426a-b8b5-04ab39d2bbd4	zepatier is a fixed dose combination product containing elbasvir a hepatitis c virus ( hcv ) ns5a inhibitor and grazoprevir an hcv ns3 4a protease inhibitor and is indicated for treatment of chronic hcv genotype 1 or 4 infection in adults	1
https://dailymed.nlm.nih.gov/dailymed/drugInfo.cfm?setid=164dc02a-9180-426a-b8b5-04ab39d2bbd4	164dc02a-9180-426a-b8b5-04ab39d2bbd4	zepatier is indicated for the treatment of chronic hepatitis c virus ( hcv ) genotype 1 or 4 infection in adults	1
https://dailymed.nlm.nih.gov/dailymed/drugInfo.cfm?setid=164dc02a-9180-426a-b8b5-04ab39d2bbd4	164dc02a-9180-426a-b8b5-04ab39d2bbd4	zepatier is indicated for use with ribavirin in certain patient populations	4
https://dailymed.nlm.nih.gov/dailymed/drugInfo.cfm?setid=167ecefd-4553-41b8-8160-81a48dbca076	167ecefd-4553-41b8-8160-81a48dbca076	butenafine hcl cream was not studied in immunocompromised patients	0
https://dailymed.nlm.nih.gov/dailymed/drugInfo.cfm?setid=167ecefd-4553-41b8-8160-81a48dbca076	167ecefd-4553-41b8-8160-81a48dbca076	mentax ( butenafine hcl ) cream 1 is indicated for the topical treatment of the dermatologic infection tinea ( pityriasis ) versicolor due to m furfur ( formerly p orbiculare )	1
https://dailymed.nlm.nih.gov/dailymed/drugInfo.cfm?setid=16978114-7c7b-0f77-e054-00144ff8d46c	16978114-7c7b-0f77-e054-00144ff8d46c	sodium fluoride f 18 injection is indicated for diagnostic positron emission tomography ( pet ) imaging of bone to define areas of altered osteogenic activity	1
https://dailymed.nlm.nih.gov/dailymed/drugInfo.cfm?setid=16978114-7c7b-0f77-e054-00144ff8d46c	16978114-7c7b-0f77-e054-00144ff8d46c	sodium fluoride f 18 injection is a radioactive diagnostic agent for positron emission tomography ( pet ) indicated for imaging of bone to define areas of altered osteogenic activity	1
https://dailymed.nlm.nih.gov/dailymed/drugInfo.cfm?setid=169b8128-1698-4b21-e054-00144ff8d46c	169b8128-1698-4b21-e054-00144ff8d46c	ammonia n 13 injection is a radioactive diagnostic agent for positron emission tomography ( pet ) indicated for diagnostic pet imaging of the myocardium under rest or pharmacologic stress conditions to evaluate myocardial perfusion in patients with suspected or existing coronary artery disease	1
https://dailymed.nlm.nih.gov/dailymed/drugInfo.cfm?setid=169b8128-1698-4b21-e054-00144ff8d46c	169b8128-1698-4b21-e054-00144ff8d46c	ammonia n 13 injection is indicated for diagnostic positron emission tomography ( pet ) imaging of the myocardium under rest or pharmacologic stress conditions to evaluate myocardial perfusion in patients with suspected or existing coronary artery disease	1
https://dailymed.nlm.nih.gov/dailymed/drugInfo.cfm?setid=16a441d8-610e-de3f-c352-9c0fab0b9d3c	16a441d8-610e-de3f-c352-9c0fab0b9d3c	libido formulated for symptoms associated with libido imbalance hormonal changes and erectile dysfunction	1
https://dailymed.nlm.nih.gov/dailymed/drugInfo.cfm?setid=16d804b6-4957-43ee-b18c-3b36ec37c5ac	16d804b6-4957-43ee-b18c-3b36ec37c5ac	iclusig is a kinase inhibitor indicated for the treatment of adult patients with chronic phase accelerated phase or blast phase chronic myeloid leukemia ( cml ) or ph all for whom no other tyrosine kinase inhibitor ( tki ) therapy is indicated	1
https://dailymed.nlm.nih.gov/dailymed/drugInfo.cfm?setid=16d804b6-4957-43ee-b18c-3b36ec37c5ac	16d804b6-4957-43ee-b18c-3b36ec37c5ac	treatment of adult patients with t315i positive cml ( chronic phase accelerated phase or blast phase ) or t315i positive philadelphia chromosome positive acute lymphoblastic leukemia ( ph all )	1
https://dailymed.nlm.nih.gov/dailymed/drugInfo.cfm?setid=16d804b6-4957-43ee-b18c-3b36ec37c5ac	16d804b6-4957-43ee-b18c-3b36ec37c5ac	iclusig is not indicated and is not recommended for the treatment of patients with newly diagnosed chronic phase cml	2
https://dailymed.nlm.nih.gov/dailymed/archives/index.cfm?query=16fdc381-0a5b-419e-afaa-9cb2e61bd32e	16fdc381-0a5b-419e-afaa-9cb2e61bd32e	amiloride hcl tablets are indicated as adjunctive treatment with thiazide diuretics or other kaliureticdiuretic agents in congestive heart failure or hypertension to a help restore normal serum potassium levels in patients who develop hypokalemia on the kaliuretic diuretic b prevent development of hypokalemia in patients who would be exposed to particular risk if hypokalemia were to develop e g d…	1
https://dailymed.nlm.nih.gov/dailymed/archives/index.cfm?query=16fdc381-0a5b-419e-afaa-9cb2e61bd32e	16fdc381-0a5b-419e-afaa-9cb2e61bd32e	amiloride hcl tablets have little additive diuretic or antihypertensive effect when added to a thiazide diuretic	3
https://dailymed.nlm.nih.gov/dailymed/archives/index.cfm?query=16fdc381-0a5b-419e-afaa-9cb2e61bd32e	16fdc381-0a5b-419e-afaa-9cb2e61bd32e	it has weak ( compared with thiazides ) diuretic and antihypertensive effects	3
https://dailymed.nlm.nih.gov/dailymed/archives/index.cfm?query=16fdc381-0a5b-419e-afaa-9cb2e61bd32e	16fdc381-0a5b-419e-afaa-9cb2e61bd32e	used as single agents potassium sparing diuretics including amiloride hcl tablets result in an increased risk of hyperkalemia ( approximately 10 with amiloride )	3
https://dailymed.nlm.nih.gov/dailymed/archives/index.cfm?query=16fdc381-0a5b-419e-afaa-9cb2e61bd32e	16fdc381-0a5b-419e-afaa-9cb2e61bd32e	amiloride hcl tablets should be used alone only when persistent hypokalemia has been documented and only with careful titration of the dose and close monitoring of serum electrolytes	4
https://dailymed.nlm.nih.gov/dailymed/archives/index.cfm?query=16fdc381-0a5b-419e-afaa-9cb2e61bd32e	16fdc381-0a5b-419e-afaa-9cb2e61bd32e	amiloride hcl tablets should rarely be used alone	4
https://dailymed.nlm.nih.gov/dailymed/drugInfo.cfm?setid=1727cc16-4f86-4f13-b8b5-804d4984fa8c	1727cc16-4f86-4f13-b8b5-804d4984fa8c	adlyxin is not a substitute for insulin	0
https://dailymed.nlm.nih.gov/dailymed/drugInfo.cfm?setid=1727cc16-4f86-4f13-b8b5-804d4984fa8c	1727cc16-4f86-4f13-b8b5-804d4984fa8c	has not been studied in combination with short acting insulin	0
https://dailymed.nlm.nih.gov/dailymed/drugInfo.cfm?setid=1727cc16-4f86-4f13-b8b5-804d4984fa8c	1727cc16-4f86-4f13-b8b5-804d4984fa8c	adlyxin is a glucagon like peptide 1 ( glp 1 ) receptor agonist indicated as an adjunct to diet and exercise to improve glycemic control in adults with type 2 diabetes mellitus	1
https://dailymed.nlm.nih.gov/dailymed/drugInfo.cfm?setid=1727cc16-4f86-4f13-b8b5-804d4984fa8c	1727cc16-4f86-4f13-b8b5-804d4984fa8c	adlyxin is indicated as an adjunct to diet and exercise to improve glycemic control in adults with type 2 diabetes mellitus	1
https://dailymed.nlm.nih.gov/dailymed/drugInfo.cfm?setid=1727cc16-4f86-4f13-b8b5-804d4984fa8c	1727cc16-4f86-4f13-b8b5-804d4984fa8c	adlyxin is not indicated for use in patients with type 1 diabetes mellitus or for treatment of diabetic ketoacidosis	2
https://dailymed.nlm.nih.gov/dailymed/drugInfo.cfm?setid=1727cc16-4f86-4f13-b8b5-804d4984fa8c	1727cc16-4f86-4f13-b8b5-804d4984fa8c	adlyxin has not been studied in patients with chronic pancreatitis or a history of unexplained pancreatitis	2
https://dailymed.nlm.nih.gov/dailymed/drugInfo.cfm?setid=1727cc16-4f86-4f13-b8b5-804d4984fa8c	1727cc16-4f86-4f13-b8b5-804d4984fa8c	has not been studied in patients with chronic pancreatitis or a history of unexplained pancreatitis	2
https://dailymed.nlm.nih.gov/dailymed/drugInfo.cfm?setid=1727cc16-4f86-4f13-b8b5-804d4984fa8c	1727cc16-4f86-4f13-b8b5-804d4984fa8c	not for treatment of type 1 diabetes or diabetic ketoacidosis	2
https://dailymed.nlm.nih.gov/dailymed/drugInfo.cfm?setid=1727cc16-4f86-4f13-b8b5-804d4984fa8c	1727cc16-4f86-4f13-b8b5-804d4984fa8c	adlyxin has not been studied in patients with gastroparesis and is not recommended in patients with gastroparesis	2
https://dailymed.nlm.nih.gov/dailymed/drugInfo.cfm?setid=1727cc16-4f86-4f13-b8b5-804d4984fa8c	1727cc16-4f86-4f13-b8b5-804d4984fa8c	has not been studied in patients with gastroparesis and is not recommended in patients with gastroparesis	2
https://dailymed.nlm.nih.gov/dailymed/drugInfo.cfm?setid=1727cc16-4f86-4f13-b8b5-804d4984fa8c	1727cc16-4f86-4f13-b8b5-804d4984fa8c	the concurrent use of adlyxin with short acting insulin has not been studied and is not recommended	2
https://dailymed.nlm.nih.gov/dailymed/archives/index.cfm?query=1728cd89-1bb4-4b55-8e1c-9181702e4c51	1728cd89-1bb4-4b55-8e1c-9181702e4c51	diclofenac potassium tablets usp are indicated for treatment of primary dysmenorrhea for relief of mild to moderate pain for relief of the signs and symptoms of osteoarthritis for relief of the signs and symptoms of rheumatoid arthritis	1
https://dailymed.nlm.nih.gov/dailymed/archives/index.cfm?query=1728cd89-1bb4-4b55-8e1c-9181702e4c51	1728cd89-1bb4-4b55-8e1c-9181702e4c51	carefully consider the potential benefits and risks of diclofenac potassium tablets usp and other treatment options before deciding to use diclofenac potassium tablets usp	4
https://dailymed.nlm.nih.gov/dailymed/drugInfo.cfm?setid=172e582c-7e76-38ac-e054-00144ff88e88	172e582c-7e76-38ac-e054-00144ff88e88	uses scar management temporarily protects minor cuts scrapes and burns temporary relief of pain associated with minor cuts scrapes and minor skin irritations	1
https://dailymed.nlm.nih.gov/dailymed/drugInfo.cfm?setid=173018f5-fd76-4480-90f8-4b7efe328444	173018f5-fd76-4480-90f8-4b7efe328444	although treatment of infections due to this microorganism in this organ system demonstrated a clinically acceptable overall outcome efficacy was studied in fewer than 10 infections	0
https://dailymed.nlm.nih.gov/dailymed/drugInfo.cfm?setid=173018f5-fd76-4480-90f8-4b7efe328444	173018f5-fd76-4480-90f8-4b7efe328444	s pneumoniae exhibits in vitro resistance to lomefloxacin and the safety and efficacy of lomefloxacin in the treatment of patients with acute bacterial exacerbation of chronic bronchitis caused by s pneumoniae have not been demonstrated	0
https://dailymed.nlm.nih.gov/dailymed/drugInfo.cfm?setid=173018f5-fd76-4480-90f8-4b7efe328444	173018f5-fd76-4480-90f8-4b7efe328444	treatment maxaquin ( lomefloxacin hcl ) film coated tablets are indicated for the treatment of adults with mild to moderate infections caused by susceptible strains of the designated microorganisms in the conditions listed below ( see dosage and administration for specific dosing recommendations )	1
https://dailymed.nlm.nih.gov/dailymed/drugInfo.cfm?setid=173018f5-fd76-4480-90f8-4b7efe328444	173018f5-fd76-4480-90f8-4b7efe328444	lower respiratory tract acute bacterial exacerbation of chronic bronchitis caused by haemophilus influenzae or moraxella catarrhalis	1
https://dailymed.nlm.nih.gov/dailymed/drugInfo.cfm?setid=173018f5-fd76-4480-90f8-4b7efe328444	173018f5-fd76-4480-90f8-4b7efe328444	urinary tract uncomplicated urinary tract infections ( cystitis ) caused by escherichia coli klebsiella pneumoniae proteus mirabilis or staphylococcus saprophyticus	1
https://dailymed.nlm.nih.gov/dailymed/drugInfo.cfm?setid=173018f5-fd76-4480-90f8-4b7efe328444	173018f5-fd76-4480-90f8-4b7efe328444	note maxaquin is not indicated for the empiric treatment of acute bacterial exacerbation of chronic bronchitis when it is probable that s pneumoniae is a causative pathogen	2
https://dailymed.nlm.nih.gov/dailymed/drugInfo.cfm?setid=173018f5-fd76-4480-90f8-4b7efe328444	173018f5-fd76-4480-90f8-4b7efe328444	if lomefloxacin is to be prescribed for gram stain guided empiric therapy of acute bacterial exacerbation of chronic bronchitis it should be used only if sputum gram stain demonstrates an adequate quality of specimen ( 25 pmns lpf ) and there is both a predominance of gram negative microorganisms and not a predominance of gram positive microorganisms	4
https://dailymed.nlm.nih.gov/dailymed/archives/index.cfm?query=17367e1c-a4ad-451b-92c4-95565312e51a	17367e1c-a4ad-451b-92c4-95565312e51a	minizide is indicated in the treatment of hypertension	1
https://dailymed.nlm.nih.gov/dailymed/drugInfo.cfm?setid=17a286f7-c58a-52dd-e054-00144ff8d46c	17a286f7-c58a-52dd-e054-00144ff8d46c	detox complex formulated for liver kidney and colon functions and for symptoms associated with toxic conditions	1
https://dailymed.nlm.nih.gov/dailymed/drugInfo.cfm?setid=17a8d11b-73b0-4833-a0b4-cf1ef85edefb	17a8d11b-73b0-4833-a0b4-cf1ef85edefb	aristada is an atypical antipsychotic indicated for the treatment of schizophrenia	1
https://dailymed.nlm.nih.gov/dailymed/drugInfo.cfm?setid=17a8d11b-73b0-4833-a0b4-cf1ef85edefb	17a8d11b-73b0-4833-a0b4-cf1ef85edefb	aristada is indicated for treatment of schizophrenia see clinical studies	1
https://dailymed.nlm.nih.gov/dailymed/drugInfo.cfm?setid=17b0b6e9-1805-6488-e054-00144ff88e88	17b0b6e9-1805-6488-e054-00144ff88e88	uses relieves pain due to kidney stones	1
https://dailymed.nlm.nih.gov/dailymed/drugInfo.cfm?setid=17b3356e-458d-47f6-89a5-80828ab48d4c	17b3356e-458d-47f6-89a5-80828ab48d4c	the efficacy of trazodone hydrochloride tablets usp has been established in trials with the immediate release formulation of trazodone	0
https://dailymed.nlm.nih.gov/dailymed/drugInfo.cfm?setid=17b3356e-458d-47f6-89a5-80828ab48d4c	17b3356e-458d-47f6-89a5-80828ab48d4c	indications usage trazodone hydrochloride tablets usp are indicated for the treatment of major depressive disorder ( mdd ) in adults	1
https://dailymed.nlm.nih.gov/dailymed/drugInfo.cfm?setid=17c2c1b4-bef5-6e61-e054-00144ff8d46c	17c2c1b4-bef5-6e61-e054-00144ff8d46c	uses reduces water retention in the body	1
https://dailymed.nlm.nih.gov/dailymed/drugInfo.cfm?setid=17c2c1b4-bf20-6e61-e054-00144ff8d46c	17c2c1b4-bf20-6e61-e054-00144ff8d46c	uses helps in reducing high blood sugar	1
https://dailymed.nlm.nih.gov/dailymed/drugInfo.cfm?setid=17d37e8d-7825-424b-b6ca-0a85d0bf4694	17d37e8d-7825-424b-b6ca-0a85d0bf4694	lastacaft is an h1 histamine receptor antagonist indicated for the prevention of itching associated with allergic conjunctivitis	1
https://dailymed.nlm.nih.gov/dailymed/drugInfo.cfm?setid=17f85d17-ab71-4f5b-9fe3-0b8c822f69ff	17f85d17-ab71-4f5b-9fe3-0b8c822f69ff	adjuvant treatment of patients with her2 positive early breast cancer at high risk of recurrence ( 2 2 14 3 ) metastatic breast cancer ( mbperjeta is indicated for use in combination with trastuzumab and docetaxel for the treatment of patients with her2 positive metastatic breast cancer who have not received prior anti her2 therapy or chemotherapy for metastatic disease see dosage and administrat…	1
https://dailymed.nlm.nih.gov/dailymed/drugInfo.cfm?setid=17f85d17-ab71-4f5b-9fe3-0b8c822f69ff	17f85d17-ab71-4f5b-9fe3-0b8c822f69ff	early breast cancer ( ebperjeta is indicated for use in combination with trastuzumab and chemotherapy for the neoadjuvant treatment of patients with her2 positive locally advanced inflammatory or early stage breast cancer ( either greater than 2 cm in diameter or node positive ) as part of a complete treatment regimen for early breast cancer see dosage and administration ( 2 2 ) and clinical stud…	1
https://dailymed.nlm.nih.gov/dailymed/drugInfo.cfm?setid=17f85d17-ab71-4f5b-9fe3-0b8c822f69ff	17f85d17-ab71-4f5b-9fe3-0b8c822f69ff	perjeta is a her2 neu receptor antagonist indicated for use in combination with trastuzumab and docetaxel for treatment of patients with her2 positive metastatic breast cancer ( mbwho have not received prior anti her2 therapy or chemotherapy for metastatic disease	1
https://dailymed.nlm.nih.gov/dailymed/drugInfo.cfm?setid=17f85d17-ab71-4f5b-9fe3-0b8c822f69ff	17f85d17-ab71-4f5b-9fe3-0b8c822f69ff	the adjuvant treatment of patients with her2 positive early breast cancer at high risk of recurrence see dosage and administration ( 2 2 ) and clinical studies ( 14 3 )	1
https://dailymed.nlm.nih.gov/dailymed/drugInfo.cfm?setid=17f85d17-ab71-4f5b-9fe3-0b8c822f69ff	17f85d17-ab71-4f5b-9fe3-0b8c822f69ff	use in combination with trastuzumab and chemotherapy as neoadjuvant treatment of patients with her2 positive locally advanced inflammatory or early stage breast cancer ( either greater than 2 cm in diameter or node positive ) as part of a complete treatment regimen for early breast cancer	1
https://dailymed.nlm.nih.gov/dailymed/drugInfo.cfm?setid=17ffc094-8ca7-45d2-80d8-fd043bc9a221	17ffc094-8ca7-45d2-80d8-fd043bc9a221	genotype 1a or 3 infection and have previously been treated with an hcv regimen containing sofosbuvir without an ns5a inhibitor	0
https://dailymed.nlm.nih.gov/dailymed/drugInfo.cfm?setid=17ffc094-8ca7-45d2-80d8-fd043bc9a221	17ffc094-8ca7-45d2-80d8-fd043bc9a221	vosevi is a fixed dose combination of sofosbuvir a hepatitis c virus ( hcv ) nucleotide analog ns5b polymerase inhibitor velpatasvir an hcv ns5a inhibitor and voxilaprevir an hcv ns3 4a protease inhibitor and is indicated for the treatment of adult patients with chronic hcv infection without cirrhosis or with compensated cirrhosis ( child pugh a ) who have ( 2 2 14 ) genotype 2 3 4 5 or 6 infecti…	1
https://dailymed.nlm.nih.gov/dailymed/drugInfo.cfm?setid=17ffc094-8ca7-45d2-80d8-fd043bc9a221	17ffc094-8ca7-45d2-80d8-fd043bc9a221	vosevi is indicated for the treatment of adult patients with chronic hepatitis c virus ( hcv ) infection without cirrhosis or with compensated cirrhosis ( child pugh a ) who have see dosage and administration ( 2 2 ) and clinical studies genotype 2 3 4 5 or 6 infection and have previously been treated with an hcv regimen containing an ns5a inhibitor	1
https://dailymed.nlm.nih.gov/dailymed/drugInfo.cfm?setid=17ffc094-8ca7-45d2-80d8-fd043bc9a221	17ffc094-8ca7-45d2-80d8-fd043bc9a221	additional benefit of vosevi over sofosbuvir velpatasvir was not shown in adults with genotype 1b 2 4 5 or 6 infection previously treated with sofosbuvir without an ns5a inhibitor	2
https://dailymed.nlm.nih.gov/dailymed/archives/index.cfm?query=18297bc9-5ea2-48ff-9ba4-e9b9492e9cdc	18297bc9-5ea2-48ff-9ba4-e9b9492e9cdc	essential hypertension alone or as an adjunct	1
https://dailymed.nlm.nih.gov/dailymed/drugInfo.cfm?setid=184d3092-7fc6-4375-816b-1ab06bb99cfd	184d3092-7fc6-4375-816b-1ab06bb99cfd	climara pro is an estrogen plus progestin indicated in a woman with a uterus for treatment of moderate to severe vasomotor symptoms due to menopause prevention of postmenopausal osteoporosis treatment of moderate to severe vasomotor symptoms due to menopause prevention of postmenopausal osteoporosis limitation of use when prescribing solely for the prevention of postmenopausal osteoporosis therap…	1
https://dailymed.nlm.nih.gov/dailymed/drugInfo.cfm?setid=18512df8-a453-4e7d-a782-cc6b55655a08	18512df8-a453-4e7d-a782-cc6b55655a08	uses a natural aid for shyness timidity and passivity lack of self confidence feeling of inferiority and inadequacy susceptibility to peer pressure	1
https://dailymed.nlm.nih.gov/dailymed/drugInfo.cfm?setid=1924db3d-6a16-4496-cfd0-6903be146925	1924db3d-6a16-4496-cfd0-6903be146925	beneficial effects were also observed on other measures of treatment success ( e g measures of reduced end of dose akinesia decreased tremor and sialorrhea improved speech and dressing ability and improved overall disability as assessed by walking and comparison to previous state )	0
https://dailymed.nlm.nih.gov/dailymed/drugInfo.cfm?setid=1924db3d-6a16-4496-cfd0-6903be146925	1924db3d-6a16-4496-cfd0-6903be146925	evidence supporting this claim was obtained in randomized controlled clinical investigations that compared the effects of added selegiline or placebo in patients receiving levodopa carbidopa	0
https://dailymed.nlm.nih.gov/dailymed/drugInfo.cfm?setid=1924db3d-6a16-4496-cfd0-6903be146925	1924db3d-6a16-4496-cfd0-6903be146925	selegiline was significantly superior to placebo on all three principal outcome measures employed change from baseline in daily levodopa carbidopa dose the amount of 'off' time and patient self rating of treatment success	0
https://dailymed.nlm.nih.gov/dailymed/drugInfo.cfm?setid=1924db3d-6a16-4496-cfd0-6903be146925	1924db3d-6a16-4496-cfd0-6903be146925	there is no evidence from controlled studies that selegiline has any beneficial effect in the absence of concurrent levodopa therapy	0
https://dailymed.nlm.nih.gov/dailymed/drugInfo.cfm?setid=1924db3d-6a16-4496-cfd0-6903be146925	1924db3d-6a16-4496-cfd0-6903be146925	selegiline capsules usp are indicated as an adjunct in the management of parkinsonian patients being treated with levodopa carbidopa who exhibit deterioration in the quality of their response to this therapy	1
https://dailymed.nlm.nih.gov/dailymed/drugInfo.cfm?setid=1944fe7b-8d1f-bde9-c67c-486dae25ba63	1944fe7b-8d1f-bde9-c67c-486dae25ba63	product name indications section drainer formulated for liver kidney and colon functions and for symptoms associated with toxic conditions	1
https://dailymed.nlm.nih.gov/dailymed/drugInfo.cfm?setid=195030df-bf46-49f7-9fc0-1351100a7d41	195030df-bf46-49f7-9fc0-1351100a7d41	lidocaine hydrochloride injection usp is indicated for production of local or regional anesthesia by infiltration techniques such as percutaneous injection and intravenous regional anesthesia by peripheral nerve block techniques such as brachial plexus and intercostal and by central neural techniques such as lumbar and caudal epidural blocks when the accepted procedures for these techniques as de…	1
https://dailymed.nlm.nih.gov/dailymed/drugInfo.cfm?setid=1967dc24-f2a5-4095-baa9-a9d1c5410311	1967dc24-f2a5-4095-baa9-a9d1c5410311	fluphenazine decanoate injection usp has not been shown effective in the management of behavioral complications in patients with mental retardation	0
https://dailymed.nlm.nih.gov/dailymed/drugInfo.cfm?setid=1967dc24-f2a5-4095-baa9-a9d1c5410311	1967dc24-f2a5-4095-baa9-a9d1c5410311	fluphenazine decanoate injection usp is a long acting parenteral antipsychotic drug intended for use in the management of patients requiring prolonged parenteral neuroleptic therapy ( e g chronic schizophrenics )	1
https://dailymed.nlm.nih.gov/dailymed/drugInfo.cfm?setid=198442c8-730a-4635-a496-91e4767714a3	198442c8-730a-4635-a496-91e4767714a3	indications prenatal 19 chewable tablets are indicated for use in improving the nutritional status of women throughout pregnancy and in postnatal period for both lactating and non lactating mothers	1
https://dailymed.nlm.nih.gov/dailymed/drugInfo.cfm?setid=198442c8-730a-4635-a496-91e4767714a3	198442c8-730a-4635-a496-91e4767714a3	prenatal 19 chewable tablets are also useful in improving the nutritional status of women prior to conception	1
https://dailymed.nlm.nih.gov/dailymed/drugInfo.cfm?setid=19c74245-9681-4623-8166-cd29bb4957b9	19c74245-9681-4623-8166-cd29bb4957b9	memantine hydrochloride extended release capsules are an nmda receptor antagonist indicated for the treatment of moderate to severe dementia of the alzheimer s type	1
https://dailymed.nlm.nih.gov/dailymed/drugInfo.cfm?setid=19c74245-9681-4623-8166-cd29bb4957b9	19c74245-9681-4623-8166-cd29bb4957b9	memantine hydrochloride extended release capsules are indicated for the treatment of moderate to severe dementia of the alzheimer s type	1
https://dailymed.nlm.nih.gov/dailymed/drugInfo.cfm?setid=1a04cc23-61fa-455b-9718-2cdcf54036e0	1a04cc23-61fa-455b-9718-2cdcf54036e0	bipolar disorder manic ( dsm iii ) is equivalent to manic depressive illness manic in the older dsm ii terminology	0
https://dailymed.nlm.nih.gov/dailymed/drugInfo.cfm?setid=1a04cc23-61fa-455b-9718-2cdcf54036e0	1a04cc23-61fa-455b-9718-2cdcf54036e0	lithium is indicated in the treatment of manic episodes of bipolar disorder	1
https://dailymed.nlm.nih.gov/dailymed/drugInfo.cfm?setid=1a04cc23-61fa-455b-9718-2cdcf54036e0	1a04cc23-61fa-455b-9718-2cdcf54036e0	lithium is also indicated as a maintenance treatment for individuals with a diagnosis of bipolar disorder	1
https://dailymed.nlm.nih.gov/dailymed/drugInfo.cfm?setid=1a32c0e8-7d10-447e-a7c4-252c98b629bd	1a32c0e8-7d10-447e-a7c4-252c98b629bd	betagan ophthalmic solution has been shown to be effective in lowering intraocular pressure and may be used in patients with chronic open angle glaucoma or ocular hypertension	1
https://dailymed.nlm.nih.gov/dailymed/drugInfo.cfm?setid=1a528236-6375-4630-b4e1-8db250a4cbef	1a528236-6375-4630-b4e1-8db250a4cbef	after healing of an active duodenal ulcer	0
https://dailymed.nlm.nih.gov/dailymed/drugInfo.cfm?setid=1a528236-6375-4630-b4e1-8db250a4cbef	1a528236-6375-4630-b4e1-8db250a4cbef	before initiating therapy care should be taken to exclude the possibility of malignant gastric ulceration	0
https://dailymed.nlm.nih.gov/dailymed/drugInfo.cfm?setid=1a528236-6375-4630-b4e1-8db250a4cbef	1a528236-6375-4630-b4e1-8db250a4cbef	in most patients the ulcer will heal within 4 weeks	0
https://dailymed.nlm.nih.gov/dailymed/drugInfo.cfm?setid=1a528236-6375-4630-b4e1-8db250a4cbef	1a528236-6375-4630-b4e1-8db250a4cbef	the consequences of continuous therapy with nizatidine for longer than 1 year are not known	0
https://dailymed.nlm.nih.gov/dailymed/drugInfo.cfm?setid=1a528236-6375-4630-b4e1-8db250a4cbef	1a528236-6375-4630-b4e1-8db250a4cbef	nizatidine capsules usp are indicated for up to 8 weeks for the treatment of active duodenal ulcer	1
https://dailymed.nlm.nih.gov/dailymed/drugInfo.cfm?setid=1a528236-6375-4630-b4e1-8db250a4cbef	1a528236-6375-4630-b4e1-8db250a4cbef	nizatidine capsules usp are indicated for maintenance therapy for duodenal ulcer patients at a reduced dosage of 150 mg h s	1
https://dailymed.nlm.nih.gov/dailymed/drugInfo.cfm?setid=1a528236-6375-4630-b4e1-8db250a4cbef	1a528236-6375-4630-b4e1-8db250a4cbef	nizatidine capsules usp are indicated for up to 12 weeks for the treatment of endoscopically diagnosed esophagitis including erosive and ulcerative esophagitis and associated heartburn due to gerd	1
https://dailymed.nlm.nih.gov/dailymed/drugInfo.cfm?setid=1a528236-6375-4630-b4e1-8db250a4cbef	1a528236-6375-4630-b4e1-8db250a4cbef	nizatidine capsules usp are indicated for up to 8 weeks for the treatment of active benign gastric ulcer	1
https://dailymed.nlm.nih.gov/dailymed/drugInfo.cfm?setid=1a550c33-456a-4833-814e-8591aea7c688	1a550c33-456a-4833-814e-8591aea7c688	siliq is a human interleukin 17 receptor a ( il 17ra ) antagonist indicated for the treatment of moderate to severe plaque psoriasis in adult patients who are candidates for systemic therapy or phototherapy and have failed to respond or have lost response to other systemic therapies	1
https://dailymed.nlm.nih.gov/dailymed/drugInfo.cfm?setid=1a550c33-456a-4833-814e-8591aea7c688	1a550c33-456a-4833-814e-8591aea7c688	siliq is indicated for the treatment of moderate to severe plaque psoriasis in adult patients who are candidates for systemic therapy or phototherapy and have failed to respond or have lost response to other systemic therapies	1
https://dailymed.nlm.nih.gov/dailymed/drugInfo.cfm?setid=1a61a75c-19fe-462e-e054-00144ff8d46c	1a61a75c-19fe-462e-e054-00144ff8d46c	veritgo diarrhea pain or other indications	1
https://dailymed.nlm.nih.gov/dailymed/drugInfo.cfm?setid=1a7e4806-3138-4b7a-b798-a99e163ee846	1a7e4806-3138-4b7a-b798-a99e163ee846	otovel is a combination of ciprofloxacin a fluoroquinolone antibacterial and fluocinolone acetonide a corticosteroid indicated for the treatment of acute otitis media with tympanostomy tubes ( aomt ) in pediatric patients ( aged 6 months and older ) due to staphylococcus aureus streptococcus pneumoniae haemophilus influenzae moraxella catarrhalis and pseudomonas aeruginosa	1
https://dailymed.nlm.nih.gov/dailymed/drugInfo.cfm?setid=1a7e4806-3138-4b7a-b798-a99e163ee846	1a7e4806-3138-4b7a-b798-a99e163ee846	otovel is indicated for the treatment of acute otitis media with tympanostomy tubes ( aomt ) in pediatric patients ( aged 6 months and older ) due to staphylococcus aureus streptococcus pneumoniae haemophilus influenzae moraxella catarrhalis and pseudomonas aeruginosa	1
https://dailymed.nlm.nih.gov/dailymed/drugInfo.cfm?setid=1aa75a3a-18c9-49e1-91a6-293d0b7da756	1aa75a3a-18c9-49e1-91a6-293d0b7da756	matulane is indicated for use in combination with other anticancer drugs for the treatment of stage iii and iv hodgkin 's disease	1
https://dailymed.nlm.nih.gov/dailymed/drugInfo.cfm?setid=1aa75a3a-18c9-49e1-91a6-293d0b7da756	1aa75a3a-18c9-49e1-91a6-293d0b7da756	matulane is used as part of the mopp ( nitrogen mustard vincristine procarbazine prednisone ) regimen	1
https://dailymed.nlm.nih.gov/dailymed/drugInfo.cfm?setid=1ab5ae3e-e303-4499-4c89-472d7cc1e46c	1ab5ae3e-e303-4499-4c89-472d7cc1e46c	tazicef ( ceftazidime for injection usp ) is indicated for the treatment of patients with infections caused by susceptible strains of the designated organisms in the following diseases	1
https://dailymed.nlm.nih.gov/dailymed/drugInfo.cfm?setid=1ab5ae3e-e303-4499-4c89-472d7cc1e46c	1ab5ae3e-e303-4499-4c89-472d7cc1e46c	escherichia coli proteus spp including proteus mirabilis and indole positive proteus enterobacter spp	1
https://dailymed.nlm.nih.gov/dailymed/drugInfo.cfm?setid=1ab5ae3e-e303-4499-4c89-472d7cc1e46c	1ab5ae3e-e303-4499-4c89-472d7cc1e46c	haemophilus influenzae including ampicillin resistant strains klebsiella spp	1
https://dailymed.nlm.nih.gov/dailymed/drugInfo.cfm?setid=1ab5ae3e-e303-4499-4c89-472d7cc1e46c	1ab5ae3e-e303-4499-4c89-472d7cc1e46c	lower respiratory tract infections including pneumonia caused by pseudomonas aeruginosa and other pseudomonas spp	1
https://dailymed.nlm.nih.gov/dailymed/drugInfo.cfm?setid=1ab5ae3e-e303-4499-4c89-472d7cc1e46c	1ab5ae3e-e303-4499-4c89-472d7cc1e46c	proteus mirabilis escherichia coli serratia spp	1
https://dailymed.nlm.nih.gov/dailymed/drugInfo.cfm?setid=1ab5ae3e-e303-4499-4c89-472d7cc1e46c	1ab5ae3e-e303-4499-4c89-472d7cc1e46c	proteus spp including proteus mirabilis and indole positive cont	1
https://dailymed.nlm.nih.gov/dailymed/drugInfo.cfm?setid=1ab5ae3e-e303-4499-4c89-472d7cc1e46c	1ab5ae3e-e303-4499-4c89-472d7cc1e46c	skin and skin structure infections caused by pseudomonas aeruginosa klebsiella spp	1
https://dailymed.nlm.nih.gov/dailymed/drugInfo.cfm?setid=1ab5ae3e-e303-4499-4c89-472d7cc1e46c	1ab5ae3e-e303-4499-4c89-472d7cc1e46c	staphylococcus aureus ( methicillin susceptible strains ) and streptococcus pyogenes ( group a beta hemolytic streptococci )	1
https://dailymed.nlm.nih.gov/dailymed/drugInfo.cfm?setid=1ab5ae3e-e303-4499-4c89-472d7cc1e46c	1ab5ae3e-e303-4499-4c89-472d7cc1e46c	streptococcus pneumoniae and staphylococcus aureus ( methicillin susceptible strains )	1
https://dailymed.nlm.nih.gov/dailymed/drugInfo.cfm?setid=1ab5ae3e-e303-4499-4c89-472d7cc1e46c	1ab5ae3e-e303-4499-4c89-472d7cc1e46c	urinary tract infections both complicated and uncomplicated caused by pseudomonas aeruginosa enterobacter spp	1
https://dailymed.nlm.nih.gov/dailymed/archives/index.cfm?query=1ac6098e-abfc-4ad3-8f60-74e7c3aecd0d	1ac6098e-abfc-4ad3-8f60-74e7c3aecd0d	demeclocycline hcl tablets usp are indicated in the treatment of infections caused by susceptible strains of the designated microorganisms in the conditions below rocky mountain spotted fever typhus fever and the typhus group q fever rickettsialpox and tick fevers caused by rickettsiae respiratory tract infections caused by mycoplasma pneumoniae lymphogranuloma venereum due to chlamydia trachomat…	1
https://dailymed.nlm.nih.gov/dailymed/drugInfo.cfm?setid=1ae61072-bca0-43f0-a741-07bda2d50c87	1ae61072-bca0-43f0-a741-07bda2d50c87	kerydin ( tavaborole ) topical solution 5 is an oxaborole antifungal indicated for the treatment of onychomycosis of the toenails due to trichophyton rubrum or trichophyton mentagrophytes	1
https://dailymed.nlm.nih.gov/dailymed/drugInfo.cfm?setid=1ae61072-bca0-43f0-a741-07bda2d50c87	1ae61072-bca0-43f0-a741-07bda2d50c87	kerydin is an oxaborole antifungal indicated for the topical treatment of onychomycosis of the toenails due to trichophyton rubrum or trichophyton mentagrophytes	1
https://dailymed.nlm.nih.gov/dailymed/drugInfo.cfm?setid=1aef3339-f552-3c25-e054-00144ff8d46c	1aef3339-f552-3c25-e054-00144ff8d46c	energy complex formulated for symptoms associated with low energy mild stress and weakness	1
https://dailymed.nlm.nih.gov/dailymed/drugInfo.cfm?setid=1af01887-b69d-444b-91ed-ebfe12784440	1af01887-b69d-444b-91ed-ebfe12784440	the efficacy of simulect for the prophylaxis of acute rejection in recipients of other solid organ allografts has not been demonstrated	0
https://dailymed.nlm.nih.gov/dailymed/drugInfo.cfm?setid=1af01887-b69d-444b-91ed-ebfe12784440	1af01887-b69d-444b-91ed-ebfe12784440	simulect ( basiliximab ) is indicated for the prophylaxis of acute organ rejection in patients receiving renal transplantation when used as part of an immunosuppressive regimen that includes cyclosporine usp ( modified ) and corticosteroids	1
https://dailymed.nlm.nih.gov/dailymed/drugInfo.cfm?setid=1af224e5-440b-4376-bcb6-625563a4bf29	1af224e5-440b-4376-bcb6-625563a4bf29	indications to provide vitamin and mineral supplementation throughout pregnancy and during the postnatal period for both the lactating and non lactating mother	1
https://dailymed.nlm.nih.gov/dailymed/drugInfo.cfm?setid=1af224e5-440b-4376-bcb6-625563a4bf29	1af224e5-440b-4376-bcb6-625563a4bf29	it is also useful for improving nutritional status prior to conception	1
https://dailymed.nlm.nih.gov/dailymed/drugInfo.cfm?setid=1b022d6f-3049-140c-e054-00144ff8d46c	1b022d6f-3049-140c-e054-00144ff8d46c	appetite control formulated for symptoms associated with compromised glucose metabolism such as overeating cravings fatigue and emotional discomfort	1
https://dailymed.nlm.nih.gov/dailymed/drugInfo.cfm?setid=1b04bb5f-aaa4-12ed-e054-00144ff8d46c	1b04bb5f-aaa4-12ed-e054-00144ff8d46c	indication vertigo diarrhea pain or other indications	1
https://dailymed.nlm.nih.gov/dailymed/drugInfo.cfm?setid=1b49df80-be4f-47e0-a0b7-123f3e69395b	1b49df80-be4f-47e0-a0b7-123f3e69395b	prevymis is a cmv dna terminase complex inhibitor indicated for prophylaxis of cytomegalovirus ( cmv ) infection and disease in adult cmv seropositive recipients r of an allogeneic hematopoietic stem cell transplant ( hsct )	1
https://dailymed.nlm.nih.gov/dailymed/drugInfo.cfm?setid=1b49df80-be4f-47e0-a0b7-123f3e69395b	1b49df80-be4f-47e0-a0b7-123f3e69395b	prevymis is indicated for prophylaxis of cytomegalovirus ( cmv ) infection and disease in adult cmv seropositive recipients r of an allogeneic hematopoietic stem cell transplant ( hsct )	1
https://dailymed.nlm.nih.gov/dailymed/drugInfo.cfm?setid=1b89a045-d552-40b6-a717-09858b5e6239	1b89a045-d552-40b6-a717-09858b5e6239	zohydro er ( hydrocodone bitartrate ) is indicated for the management of pain severe enough to require daily around the clock long term opioid treatment and for which alternative treatment options are inadequate	1
https://dailymed.nlm.nih.gov/dailymed/drugInfo.cfm?setid=1b89a045-d552-40b6-a717-09858b5e6239	1b89a045-d552-40b6-a717-09858b5e6239	zohydro er is an opioid agonist indicated for the management of pain severe enough to require daily around the clock long term opioid treatment and for which alternative treatment options are inadequate	1
https://dailymed.nlm.nih.gov/dailymed/drugInfo.cfm?setid=1b89a045-d552-40b6-a717-09858b5e6239	1b89a045-d552-40b6-a717-09858b5e6239	because of the risks of addiction abuse and misuse with opioids even at recommended doses and because of the greater risks of overdose and death with extended release opioid formulations reserve zohydro er for use in patients for whom alternative treatment options ( e g non opioid analgesics or immediate release opioids ) are ineffective not tolerated or would be otherwise inadequate to provide s…	2
https://dailymed.nlm.nih.gov/dailymed/drugInfo.cfm?setid=1b89a045-d552-40b6-a717-09858b5e6239	1b89a045-d552-40b6-a717-09858b5e6239	zohydro er is not indicated as an as needed ( prn ) analgesic	2
https://dailymed.nlm.nih.gov/dailymed/drugInfo.cfm?setid=1b89a045-d552-40b6-a717-09858b5e6239	1b89a045-d552-40b6-a717-09858b5e6239	zohydro er is not indicated as an as needed ( prn ) analgesic	2
https://dailymed.nlm.nih.gov/dailymed/drugInfo.cfm?setid=1b97597f-f2e7-4574-81a8-f35b769c957a	1b97597f-f2e7-4574-81a8-f35b769c957a	alomide ( lodoxamide tromethamine ophthalmic solution ) is indicated in the treatment of the ocular disorders referred to by the terms vernal keratoconjunctivitis vernal conjunctivitis and vernal keratitis	1
https://dailymed.nlm.nih.gov/dailymed/drugInfo.cfm?setid=1ba1cc5b-4f7f-491b-a5af-a6a14fb5affd	1ba1cc5b-4f7f-491b-a5af-a6a14fb5affd	rhofade cream is indicated for the topical treatment of persistent facial erythema associated with rosacea in adults	1
https://dailymed.nlm.nih.gov/dailymed/drugInfo.cfm?setid=1ba1cc5b-4f7f-491b-a5af-a6a14fb5affd	1ba1cc5b-4f7f-491b-a5af-a6a14fb5affd	rhofade is an alpha1a adrenoceptor agonist indicated for the topical treatment of persistent facial erythema associated with rosacea in adults	1
https://dailymed.nlm.nih.gov/dailymed/archives/index.cfm?query=1c85221a-6604-47b9-925c-b5a6e7e74883	1c85221a-6604-47b9-925c-b5a6e7e74883	there is hypervolemia during normal pregnancy which is not harmful to either the fetus or the mother ( in the absence of cardiovascular disease ) but which is associated with edema including generalized edema in the majority of pregnant women	0
https://dailymed.nlm.nih.gov/dailymed/archives/index.cfm?query=1c85221a-6604-47b9-925c-b5a6e7e74883	1c85221a-6604-47b9-925c-b5a6e7e74883	usage in pregnancy the routine use of diuretics in an otherwise healthy woman is inappropriate and exposes mother and fetus to unnecessary hazard ( see precautions )	0
https://dailymed.nlm.nih.gov/dailymed/archives/index.cfm?query=1c85221a-6604-47b9-925c-b5a6e7e74883	1c85221a-6604-47b9-925c-b5a6e7e74883	indapamide tablets are indicated for the treatment of hypertension alone or in combination with other antihypertensive drugs	1
https://dailymed.nlm.nih.gov/dailymed/archives/index.cfm?query=1c85221a-6604-47b9-925c-b5a6e7e74883	1c85221a-6604-47b9-925c-b5a6e7e74883	indapamide is indicated in pregnancy when edema is due to pathologic causes just as it is in the absence of pregnancy ( however see precautions )	1
https://dailymed.nlm.nih.gov/dailymed/archives/index.cfm?query=1c85221a-6604-47b9-925c-b5a6e7e74883	1c85221a-6604-47b9-925c-b5a6e7e74883	indapamide tablets are also indicated for the treatment of salt and fluid retention associated with congestive heart failure	1
https://dailymed.nlm.nih.gov/dailymed/drugInfo.cfm?setid=1c90b649-5536-417c-82cb-89663137f14f	1c90b649-5536-417c-82cb-89663137f14f	spectracef has not been studied for the prevention of rheumatic fever following streptococcus pyogenes pharyngitis tonsillitis	0
https://dailymed.nlm.nih.gov/dailymed/drugInfo.cfm?setid=1c90b649-5536-417c-82cb-89663137f14f	1c90b649-5536-417c-82cb-89663137f14f	spectracef ( cefditoren pivoxil ) is indicated for the treatment of mild to moderate infections in adults and adolescents ( 12 years of age or older ) which are caused by susceptible strains of the designated microorganisms in the conditions listed below	1
https://dailymed.nlm.nih.gov/dailymed/drugInfo.cfm?setid=1c90b649-5536-417c-82cb-89663137f14f	1c90b649-5536-417c-82cb-89663137f14f	acute bacterial exacerbation of chronic bronchitis caused by haemophilus influenzae ( including lactamase producing strains ) haemophilus parainfluenzae ( including lactamase producing strains ) streptococcus pneumoniae ( penicillin susceptible strains only ) or moraxella catarrhalis ( including lactamase producing strains )	1
https://dailymed.nlm.nih.gov/dailymed/drugInfo.cfm?setid=1c90b649-5536-417c-82cb-89663137f14f	1c90b649-5536-417c-82cb-89663137f14f	community acquired pneumonia caused by haemophilus influenzae ( including lactamase producing strains ) haemophilus parainfluenzae ( including lactamase producing strains ) streptococcus pneumoniae ( penicillin susceptible strains only ) or moraxella catarrhalis ( including lactamase producing strains )	1
https://dailymed.nlm.nih.gov/dailymed/drugInfo.cfm?setid=1c90b649-5536-417c-82cb-89663137f14f	1c90b649-5536-417c-82cb-89663137f14f	note spectracef is effective in the eradication of streptococcus pyogenes from the oropharynx	1
https://dailymed.nlm.nih.gov/dailymed/drugInfo.cfm?setid=1c90b649-5536-417c-82cb-89663137f14f	1c90b649-5536-417c-82cb-89663137f14f	pharyngitis tonsillitis caused by streptococcus pyogenes	1
https://dailymed.nlm.nih.gov/dailymed/drugInfo.cfm?setid=1c90b649-5536-417c-82cb-89663137f14f	1c90b649-5536-417c-82cb-89663137f14f	uncomplicated skin and skin structure infections caused by staphylococcus aureus ( including lactamase producing strains ) or streptococcus pyogenes	1
https://dailymed.nlm.nih.gov/dailymed/drugInfo.cfm?setid=1c90b649-5536-417c-82cb-89663137f14f	1c90b649-5536-417c-82cb-89663137f14f	only intramuscular penicillin has been demonstrated to be effective for the prevention of rheumatic fever	1
https://dailymed.nlm.nih.gov/dailymed/drugInfo.cfm?setid=1c90b649-5536-417c-82cb-89663137f14f	1c90b649-5536-417c-82cb-89663137f14f	to reduce the development of drug resistant bacteria and maintain the effectiveness of spectracef and other antibacterial drugs spectracef should be used only to treat infections that are proven or strongly suspected to be caused by susceptible bacteria	4
https://dailymed.nlm.nih.gov/dailymed/drugInfo.cfm?setid=1cd07b54-f66f-4040-9058-462324267196	1cd07b54-f66f-4040-9058-462324267196	treatment of moderate to severe vasomotor symptoms associated with the menopause	1
https://dailymed.nlm.nih.gov/dailymed/archives/index.cfm?query=1cec7a02-b7a5-49e1-ab64-3a4dab4149d2	1cec7a02-b7a5-49e1-ab64-3a4dab4149d2	lowering blood pressure reduces the risk of fatal and nonfatal cerdiovascular events primarily strokes and myocardial infarctions	0
https://dailymed.nlm.nih.gov/dailymed/archives/index.cfm?query=1cec7a02-b7a5-49e1-ab64-3a4dab4149d2	1cec7a02-b7a5-49e1-ab64-3a4dab4149d2	these benefits have been seen in controlled trials of antihypertensive drugs from a wide variety of pharmacologic classes including amlodipine besylate tablets	0
https://dailymed.nlm.nih.gov/dailymed/archives/index.cfm?query=1cec7a02-b7a5-49e1-ab64-3a4dab4149d2	1cec7a02-b7a5-49e1-ab64-3a4dab4149d2	amlodipine besylate tablets are a calcium channel blocker and may be used alone or in combination with other antihypertensive and antianginal agents for the treatment of hypertension o amlodipine besylate tablets are indicated for the tretament of hypertension to lower blood pressure	1
https://dailymed.nlm.nih.gov/dailymed/archives/index.cfm?query=1cec7a02-b7a5-49e1-ab64-3a4dab4149d2	1cec7a02-b7a5-49e1-ab64-3a4dab4149d2	coronary artery disease o chronic stable angina o vasospastic angina ( prinzmetal 's or variant angina ) o angiographically documented coronary artery disease in patients without heart failure or an ejection fraction 40	1
https://dailymed.nlm.nih.gov/dailymed/archives/index.cfm?query=1cec7a02-b7a5-49e1-ab64-3a4dab4149d2	1cec7a02-b7a5-49e1-ab64-3a4dab4149d2	hypertension amlodipine besylate tablets are indicated for the treatment of hypertension to lower blood pressure	1
https://dailymed.nlm.nih.gov/dailymed/archives/index.cfm?query=1cec7a02-b7a5-49e1-ab64-3a4dab4149d2	1cec7a02-b7a5-49e1-ab64-3a4dab4149d2	some antihypertensive drugs have smaller blood pressure effects ( as monotherapy ) in black patients and many antihypertensive drugs have additional approved indications and effects ( e g on angina heart failure or diabetic k	1
https://dailymed.nlm.nih.gov/dailymed/drugInfo.cfm?setid=1d4e1cce-c57e-4a8b-be96-f95a2778e221	1d4e1cce-c57e-4a8b-be96-f95a2778e221	topotecan injection is a topoisomerase inhibitor indicated for small cell lung cancer platinum sensitive disease in patients who progressed after first line chemotherapy	1
https://dailymed.nlm.nih.gov/dailymed/drugInfo.cfm?setid=1d4e1cce-c57e-4a8b-be96-f95a2778e221	1d4e1cce-c57e-4a8b-be96-f95a2778e221	topotecan injection is indicated for the treatment of patients with small cell lung cancer with platinum sensitive disease who progressed at least 60 days after initiation of first line chemotherapy	1
https://dailymed.nlm.nih.gov/dailymed/drugInfo.cfm?setid=1d80a11c-6f86-403b-85d4-32ec1924dbe9	1d80a11c-6f86-403b-85d4-32ec1924dbe9	urelle is indicated for the treatment of symptoms of irritative voiding	1
https://dailymed.nlm.nih.gov/dailymed/drugInfo.cfm?setid=1d88fbe0-eb97-4964-8a78-88940064f8f0	1d88fbe0-eb97-4964-8a78-88940064f8f0	trophamine is indicated for the nutritional support of infants ( including those of low birth weight ) and young pediatric patients requiring tpn via either central or peripheral infusion routes	1
https://dailymed.nlm.nih.gov/dailymed/drugInfo.cfm?setid=1d88fbe0-eb97-4964-8a78-88940064f8f0	1d88fbe0-eb97-4964-8a78-88940064f8f0	central venous nutrition central venous infusion should be considered when amino acid solutions are to be admixed with hypertonic dextrose to promote protein synthesis in hypercatabolic or severely depleted infants or those requiring long term parenteral nutrition	1
https://dailymed.nlm.nih.gov/dailymed/drugInfo.cfm?setid=1d88fbe0-eb97-4964-8a78-88940064f8f0	1d88fbe0-eb97-4964-8a78-88940064f8f0	parenteral nutrition with trophamine is indicated to prevent nitrogen and weight loss or treat negative nitrogen balance in infants and young pediatric patients where the alimentary tract by the oral gastrostomy or jejunostomy route cannot or should not be used or adequate protein intake is not feasible by these routes gastrointestinal absorption of protein is impaired or protein requirements are…	1
https://dailymed.nlm.nih.gov/dailymed/drugInfo.cfm?setid=1d88fbe0-eb97-4964-8a78-88940064f8f0	1d88fbe0-eb97-4964-8a78-88940064f8f0	peripheral parenteral nutrition for moderately catabolic or depleted patients in whom the central venous route is not indicated diluted amino acid solutions mixed with 5 10 dextrose solutions may be infused by peripheral vein supplemented if desired with fat emulsion	2
https://dailymed.nlm.nih.gov/dailymed/drugInfo.cfm?setid=1d88fbe0-eb97-4964-8a78-88940064f8f0	1d88fbe0-eb97-4964-8a78-88940064f8f0	dosage route of administration and concomitant infusion of non protein calories are dependent on various factors such as nutritional and metabolic status of the patient anticipated duration of parenteral nutritional support and vein tolerance	4
https://dailymed.nlm.nih.gov/dailymed/drugInfo.cfm?setid=1d88fbe0-eb97-4964-8a78-88940064f8f0	1d88fbe0-eb97-4964-8a78-88940064f8f0	in pediatric patients the final solution should not exceed twice normal serum osmolarity ( 718 mosmol l )	4
https://dailymed.nlm.nih.gov/dailymed/drugInfo.cfm?setid=1dab5315-5027-57ad-e054-00144ff8d46c	1dab5315-5027-57ad-e054-00144ff8d46c	symptomatic relief commonly occurs within 24 hours after starting therapy with ranitidine 150 mg two times a day	0
https://dailymed.nlm.nih.gov/dailymed/drugInfo.cfm?setid=1dab5315-5027-57ad-e054-00144ff8d46c	1dab5315-5027-57ad-e054-00144ff8d46c	maintenance of healing of erosive esophagitis	1
https://dailymed.nlm.nih.gov/dailymed/drugInfo.cfm?setid=1dab5315-5027-57ad-e054-00144ff8d46c	1dab5315-5027-57ad-e054-00144ff8d46c	maintenance therapy for duodenal ulcer patients at reduced dosage after healing of acute ulcers	1
https://dailymed.nlm.nih.gov/dailymed/drugInfo.cfm?setid=1dab5315-5027-57ad-e054-00144ff8d46c	1dab5315-5027-57ad-e054-00144ff8d46c	maintenance therapy for gastric ulcer patients at reduced dosage after healing of acute ulcers	1
https://dailymed.nlm.nih.gov/dailymed/drugInfo.cfm?setid=1dab5315-5027-57ad-e054-00144ff8d46c	1dab5315-5027-57ad-e054-00144ff8d46c	ranitdine ranitidine is indicated in short term treatment of active duodenal ulcer	1
https://dailymed.nlm.nih.gov/dailymed/drugInfo.cfm?setid=1dab5315-5027-57ad-e054-00144ff8d46c	1dab5315-5027-57ad-e054-00144ff8d46c	short term treatment of active benign gastric ulcer	1
https://dailymed.nlm.nih.gov/dailymed/drugInfo.cfm?setid=1dab5315-5027-57ad-e054-00144ff8d46c	1dab5315-5027-57ad-e054-00144ff8d46c	the treatment of pathological hypersecretory conditions ( e g zollinger ellison syndrome and systemic mastocytosis )	1
https://dailymed.nlm.nih.gov/dailymed/drugInfo.cfm?setid=1dab5315-5027-57ad-e054-00144ff8d46c	1dab5315-5027-57ad-e054-00144ff8d46c	treatment of endoscopically diagnosed erosive esophagitis	1
https://dailymed.nlm.nih.gov/dailymed/drugInfo.cfm?setid=1dac198e-49bb-725b-e054-00144ff8d46c	1dac198e-49bb-725b-e054-00144ff8d46c	indication pain nausea diarrhea neuritis or other indications	1
https://dailymed.nlm.nih.gov/dailymed/archives/index.cfm?query=1dc38234-be65-6be1-e054-00144ff88e88	1dc38234-be65-6be1-e054-00144ff88e88	some antihypertensive drugs have smaller blood pressure effects ( as monotherapy ) in black patients and many antihypertensive drugs have additional approved indications and effects ( eg on angina heart failure or diabetic kidney disease )	0
https://dailymed.nlm.nih.gov/dailymed/archives/index.cfm?query=1dc38234-be65-6be1-e054-00144ff88e88	1dc38234-be65-6be1-e054-00144ff88e88	these benefits have been seen in controlled trials of antihypertensive drugs from a wide variety of pharmacologic classes including felodipine	0
https://dailymed.nlm.nih.gov/dailymed/archives/index.cfm?query=1dc38234-be65-6be1-e054-00144ff88e88	1dc38234-be65-6be1-e054-00144ff88e88	felodipine tablets are indicated for the treatment of hypertension to lower blood pressure	1
https://dailymed.nlm.nih.gov/dailymed/archives/index.cfm?query=1dc38234-be65-6be1-e054-00144ff88e88	1dc38234-be65-6be1-e054-00144ff88e88	felodipine tablets may be administered with other antihypertensive agents	4
https://dailymed.nlm.nih.gov/dailymed/drugInfo.cfm?setid=1df13524-99f3-416c-94f8-4f6e16eb1c7e	1df13524-99f3-416c-94f8-4f6e16eb1c7e	for the treatment of superficial ocular infections involving the conjunctiva and or cornea caused by organisms susceptible to bacitracin zinc and polymyxin b sulfate	1
https://dailymed.nlm.nih.gov/dailymed/drugInfo.cfm?setid=1e484a50-55db-4b85-8c57-6cd1b0353abd	1e484a50-55db-4b85-8c57-6cd1b0353abd	effectiveness was established in a long term study in pah patients with predominantly who functional class ii iii symptoms treated for an average of 2 years	0
https://dailymed.nlm.nih.gov/dailymed/drugInfo.cfm?setid=1e484a50-55db-4b85-8c57-6cd1b0353abd	1e484a50-55db-4b85-8c57-6cd1b0353abd	patients had idiopathic and heritable pah ( 57 ) pah caused by connective tissue disorders ( 31 ) and pah caused by congenital heart disease with repaired shunts ( 8 ) see clinical studies	0
https://dailymed.nlm.nih.gov/dailymed/drugInfo.cfm?setid=1e484a50-55db-4b85-8c57-6cd1b0353abd	1e484a50-55db-4b85-8c57-6cd1b0353abd	patients were treated with opsumit monotherapy or in combination with phosphodiesterase 5 inhibitors or inhaled prostanoids	0
https://dailymed.nlm.nih.gov/dailymed/drugInfo.cfm?setid=1e484a50-55db-4b85-8c57-6cd1b0353abd	1e484a50-55db-4b85-8c57-6cd1b0353abd	opsumit is an endothelin receptor antagonist ( era ) indicated for the treatment of pulmonary arterial hypertension ( pah who group i ) to delay disease progression	1
https://dailymed.nlm.nih.gov/dailymed/drugInfo.cfm?setid=1e484a50-55db-4b85-8c57-6cd1b0353abd	1e484a50-55db-4b85-8c57-6cd1b0353abd	pulmonary arterial hypertension opsumit is an endothelin receptor antagonist ( era ) indicated for the treatment of pulmonary arterial hypertension ( pah who group i ) to delay disease progression	1
https://dailymed.nlm.nih.gov/dailymed/drugInfo.cfm?setid=1e484a50-55db-4b85-8c57-6cd1b0353abd	1e484a50-55db-4b85-8c57-6cd1b0353abd	disease progression included death initiation of intravenous ( iv ) or subcutaneous prostanoids or clinical worsening of pah ( decreased 6 minute walk distance worsened pah symptoms and need for additional pah treatment )	1
https://dailymed.nlm.nih.gov/dailymed/drugInfo.cfm?setid=1e484a50-55db-4b85-8c57-6cd1b0353abd	1e484a50-55db-4b85-8c57-6cd1b0353abd	opsumit also reduced hospitalization for pah	1
https://dailymed.nlm.nih.gov/dailymed/drugInfo.cfm?setid=1e6bea44-57d6-4bac-9328-46e1ee59f83b	1e6bea44-57d6-4bac-9328-46e1ee59f83b	nuplazid is an atypical antipsychotic indicated for the treatment of hallucinations and delusions associated with parkinson 's disease psychosis	1
https://dailymed.nlm.nih.gov/dailymed/drugInfo.cfm?setid=1e6dc9ae-1c4c-42d9-87aa-c315ecc51b56	1e6dc9ae-1c4c-42d9-87aa-c315ecc51b56	tremfya is an interleukin 23 blocker indicated for the treatment of adult patients with moderate to severe plaque psoriasis who are candidates for systemic therapy or phototherapy	1
https://dailymed.nlm.nih.gov/dailymed/drugInfo.cfm?setid=1e6dc9ae-1c4c-42d9-87aa-c315ecc51b56	1e6dc9ae-1c4c-42d9-87aa-c315ecc51b56	tremfya is indicated for the treatment of adults with moderate to severe plaque psoriasis who are candidates for systemic therapy or phototherapy	1
https://dailymed.nlm.nih.gov/dailymed/drugInfo.cfm?setid=1eb20ef6-7a56-5b3e-e054-00144ff88e88	1eb20ef6-7a56-5b3e-e054-00144ff88e88	every attempt should be made to control serum lipids with appropriate diet exercise weight loss in obese patients and control of any medical problems such as diabetes mellitus and hypothyroidism that are contributing to the lipid abnormalities	0
https://dailymed.nlm.nih.gov/dailymed/drugInfo.cfm?setid=1eb20ef6-7a56-5b3e-e054-00144ff88e88	1eb20ef6-7a56-5b3e-e054-00144ff88e88	laboratory studies should be done to ascertain that the lipid levels are consistently abnormal before instituting therapy with omega 3 acid ethyl esters	0
https://dailymed.nlm.nih.gov/dailymed/drugInfo.cfm?setid=1eb20ef6-7a56-5b3e-e054-00144ff88e88	1eb20ef6-7a56-5b3e-e054-00144ff88e88	sections or subsections omitted from the full prescribing information are not listed	0
https://dailymed.nlm.nih.gov/dailymed/drugInfo.cfm?setid=1eb20ef6-7a56-5b3e-e054-00144ff88e88	1eb20ef6-7a56-5b3e-e054-00144ff88e88	the effect of omega 3 acid ethyl esters capsules usp on cardiovascular mortality and morbidity has not been determined	0
https://dailymed.nlm.nih.gov/dailymed/drugInfo.cfm?setid=1eb20ef6-7a56-5b3e-e054-00144ff88e88	1eb20ef6-7a56-5b3e-e054-00144ff88e88	the effect of omega 3 acid ethyl esters capsules usp on the risk for pancreatitis has not been determined	0
https://dailymed.nlm.nih.gov/dailymed/drugInfo.cfm?setid=1eb20ef6-7a56-5b3e-e054-00144ff88e88	1eb20ef6-7a56-5b3e-e054-00144ff88e88	omega 3 acid ethyl esters capsules usp are indicated as an adjunct to diet to reduce triglyceride ( tg ) levels in adult patients with severe ( 500 mg dl ) hypertriglyceridemia ( htg )	1
https://dailymed.nlm.nih.gov/dailymed/drugInfo.cfm?setid=1eb20ef6-7a56-5b3e-e054-00144ff88e88	1eb20ef6-7a56-5b3e-e054-00144ff88e88	medications known to exacerbate hypertriglyceridemia ( such as beta blockers thiazides estrogens ) should be discontinued or changed if possible prior to consideration of triglyceride lowering drug therapy	4
https://dailymed.nlm.nih.gov/dailymed/drugInfo.cfm?setid=1eb20ef6-7a56-5b3e-e054-00144ff88e88	1eb20ef6-7a56-5b3e-e054-00144ff88e88	usage considerations patients should be placed on an appropriate lipid lowering diet before receiving omega 3 acid ethyl esters capsules usp and should continue this diet during treatment with omega 3 acid ethyl esters capsules usp	4
https://dailymed.nlm.nih.gov/dailymed/drugInfo.cfm?setid=1efe378e-fee1-4ae9-8ea5-0fe2265fe2d8	1efe378e-fee1-4ae9-8ea5-0fe2265fe2d8	edecrin is indicated for treatment of edema when an agent with greater diuretic potential than those commonly employed is required	1
https://dailymed.nlm.nih.gov/dailymed/drugInfo.cfm?setid=1efe378e-fee1-4ae9-8ea5-0fe2265fe2d8	1efe378e-fee1-4ae9-8ea5-0fe2265fe2d8	intravenous sodium edecrin is indicated when a rapid onset of diuresis is desired e g in acute pulmonary edema or when gastrointestinal absorption is impaired or oral medication is not practicable	1
https://dailymed.nlm.nih.gov/dailymed/drugInfo.cfm?setid=1efe378e-fee1-4ae9-8ea5-0fe2265fe2d8	1efe378e-fee1-4ae9-8ea5-0fe2265fe2d8	short term management of ascites due to malignancy idiopathic edema and lymphedema	1
https://dailymed.nlm.nih.gov/dailymed/drugInfo.cfm?setid=1efe378e-fee1-4ae9-8ea5-0fe2265fe2d8	1efe378e-fee1-4ae9-8ea5-0fe2265fe2d8	short term management of hospitalized pediatric patients other than infants with congenital heart disease or the nephrotic syndrome	1
https://dailymed.nlm.nih.gov/dailymed/drugInfo.cfm?setid=1efe378e-fee1-4ae9-8ea5-0fe2265fe2d8	1efe378e-fee1-4ae9-8ea5-0fe2265fe2d8	treatment of the edema associated with congestive heart failure cirrhosis of the liver and renal disease including the nephrotic syndrome	1
https://dailymed.nlm.nih.gov/dailymed/drugInfo.cfm?setid=1f0cbd23-2fb3-43b7-b8af-7de246151149	1f0cbd23-2fb3-43b7-b8af-7de246151149	when reconstituted with sterile non pyrogenic isotonic saline and administered intravenously 30 minutes prior to the intravenous administration of sodium pertechnetate tc 99m injection approximately 76 of the injected radioactivity remains in the blood pool	0
https://dailymed.nlm.nih.gov/dailymed/drugInfo.cfm?setid=1f0cbd23-2fb3-43b7-b8af-7de246151149	1f0cbd23-2fb3-43b7-b8af-7de246151149	kit for the preparation of technetium tc 99m pyrophosphate injection is a blood pool imaging agent which may be used for gated blood pool imaging and for the detection of sites of gastrointestinal bleeding	1
https://dailymed.nlm.nih.gov/dailymed/drugInfo.cfm?setid=1f0cbd23-2fb3-43b7-b8af-7de246151149	1f0cbd23-2fb3-43b7-b8af-7de246151149	technetium tc 99m pyrophosphate injection is a bone imaging agent used to demonstrate areas of altered osteogenesis and a cardiac imaging agent used as an adjunct in the diagnosis of acute myocardial infarction	1
https://dailymed.nlm.nih.gov/dailymed/drugInfo.cfm?setid=1f0edbd9-103e-4a49-b7a8-6552ef172c13	1f0edbd9-103e-4a49-b7a8-6552ef172c13	for topical use only not for ophthalmic oral or intravaginal use	4
https://dailymed.nlm.nih.gov/dailymed/drugInfo.cfm?setid=1f2d0b28-9cc5-4523-80b8-637fdaf3f7a5	1f2d0b28-9cc5-4523-80b8-637fdaf3f7a5	epogen has not been shown to improve quality of life fatigue or patient well being	0
https://dailymed.nlm.nih.gov/dailymed/drugInfo.cfm?setid=1f2d0b28-9cc5-4523-80b8-637fdaf3f7a5	1f2d0b28-9cc5-4523-80b8-637fdaf3f7a5	the effects of concomitant myelosuppressive chemotherapy and upon initiation there is a minimum of two additional months of planned chemotherapy ( )	0
https://dailymed.nlm.nih.gov/dailymed/drugInfo.cfm?setid=1f2d0b28-9cc5-4523-80b8-637fdaf3f7a5	1f2d0b28-9cc5-4523-80b8-637fdaf3f7a5	anemia due to chronic kidney disease epogen is indicated for the treatment of anemia due to chronic kidney disease ( ckd ) including patients on dialysis and not on dialysis to decrease the need for red blood cell ( rbtransfusion	1
https://dailymed.nlm.nih.gov/dailymed/drugInfo.cfm?setid=1f2d0b28-9cc5-4523-80b8-637fdaf3f7a5	1f2d0b28-9cc5-4523-80b8-637fdaf3f7a5	anemia due to zidovudine in patients with hiv infection epogen is indicated for the treatment of anemia due to zidovudine administered at 4200 mg week in patients with hiv infection with endogenous serum erythropoietin levels of 500 munits ml	1
https://dailymed.nlm.nih.gov/dailymed/drugInfo.cfm?setid=1f2d0b28-9cc5-4523-80b8-637fdaf3f7a5	1f2d0b28-9cc5-4523-80b8-637fdaf3f7a5	epogen is an erythropoiesis stimulating agent ( esa ) indicated for treatment of anemia due to chronic kidney disease ( ckd ) in patients on dialysis and not on dialysis	1
https://dailymed.nlm.nih.gov/dailymed/drugInfo.cfm?setid=1f2d0b28-9cc5-4523-80b8-637fdaf3f7a5	1f2d0b28-9cc5-4523-80b8-637fdaf3f7a5	reduction of allogeneic rbc transfusions in patients undergoing elective noncardiac nonvascular surgery ( )	1
https://dailymed.nlm.nih.gov/dailymed/drugInfo.cfm?setid=1f2d0b28-9cc5-4523-80b8-637fdaf3f7a5	1f2d0b28-9cc5-4523-80b8-637fdaf3f7a5	zidovudine in patients with hiv infection	1
https://dailymed.nlm.nih.gov/dailymed/drugInfo.cfm?setid=1f2d0b28-9cc5-4523-80b8-637fdaf3f7a5	1f2d0b28-9cc5-4523-80b8-637fdaf3f7a5	as a substitute for rbc transfusions in patients who require immediate correction of anemia ( )	2
https://dailymed.nlm.nih.gov/dailymed/drugInfo.cfm?setid=1f2d0b28-9cc5-4523-80b8-637fdaf3f7a5	1f2d0b28-9cc5-4523-80b8-637fdaf3f7a5	epogen is not indicated for use in patients with cancer receiving hormonal agents biologic products or radiotherapy unless also receiving concomitant myelosuppressive chemotherapy ( )	2
https://dailymed.nlm.nih.gov/dailymed/drugInfo.cfm?setid=1f2d0b28-9cc5-4523-80b8-637fdaf3f7a5	1f2d0b28-9cc5-4523-80b8-637fdaf3f7a5	in patients scheduled for surgery who are willing to donate autologous blood ( )	2
https://dailymed.nlm.nih.gov/dailymed/drugInfo.cfm?setid=1f2d0b28-9cc5-4523-80b8-637fdaf3f7a5	1f2d0b28-9cc5-4523-80b8-637fdaf3f7a5	in patients undergoing cardiac or vascular surgery ( )	2
https://dailymed.nlm.nih.gov/dailymed/drugInfo.cfm?setid=1f2d0b28-9cc5-4523-80b8-637fdaf3f7a5	1f2d0b28-9cc5-4523-80b8-637fdaf3f7a5	in patients with cancer receiving myelosuppressive chemotherapy in whom the anemia can be managed by transfusion ( )	2
https://dailymed.nlm.nih.gov/dailymed/drugInfo.cfm?setid=1f2d0b28-9cc5-4523-80b8-637fdaf3f7a5	1f2d0b28-9cc5-4523-80b8-637fdaf3f7a5	in patients with cancer receiving myelosuppressive chemotherapy when the anticipated outcome is cure ( )	2
https://dailymed.nlm.nih.gov/dailymed/drugInfo.cfm?setid=1f3184a9-8136-4ef1-3590-9ad15c231b26	1f3184a9-8136-4ef1-3590-9ad15c231b26	lidocaine hydrochloride and 7 5 dextrose injection usp is indicated for the production of spinal anesthesia when the accepted procedures for this technique as described in standard textbooks are observed	1
https://dailymed.nlm.nih.gov/dailymed/drugInfo.cfm?setid=1f32c7ce-8ec1-43d1-8e24-e7d486194938	1f32c7ce-8ec1-43d1-8e24-e7d486194938	plasma lyte r injection ( multiple electrolytes injection type 2 usp ) is indicated as a source of water and electrolytes or as an alkalinizing agent	1
https://dailymed.nlm.nih.gov/dailymed/archives/index.cfm?query=1f65158a-fb5e-4864-845f-daf6fed271f4	1f65158a-fb5e-4864-845f-daf6fed271f4	uses temporarily relieves these symptoms due to hay fever or other upper respiratory allergies sneezing itchy watery eyes runny nose itching of the nose or throat temporarily relieves nasal congestion due to the common cold hay fever or other upper respiratory allergies reduces swelling of nasal passages temporarily relieves sinus congestion and pressure temporarily restores freer breathing throu…	1
https://dailymed.nlm.nih.gov/dailymed/drugInfo.cfm?setid=1fb00fd5-4b97-49ab-9370-78eff75601d1	1fb00fd5-4b97-49ab-9370-78eff75601d1	indications may temporarily relieve symptoms associated with lymphatic congestion tendency to catch colds fluid retention and fatigue	1
https://dailymed.nlm.nih.gov/dailymed/drugInfo.cfm?setid=1fbeb566-918d-4bf4-a08a-ef90ce4fd573	1fbeb566-918d-4bf4-a08a-ef90ce4fd573	hevert arnica is a homeopathic drug indicated for the treatment of muscle pain and stiffness bruising and swelling due to injuries and overexertion	1
https://dailymed.nlm.nih.gov/dailymed/archives/index.cfm?query=1fc2ebaa-baf6-89a2-6941-cc98df4dad6e	1fc2ebaa-baf6-89a2-6941-cc98df4dad6e	influenza formulated for symptoms associated with colds and flu such as aches discomfort fatigue respiratory dysfunction and digestive upset	1
https://dailymed.nlm.nih.gov/dailymed/drugInfo.cfm?setid=1fd50ce5-2799-4c26-81da-02cf0578dd9e	1fd50ce5-2799-4c26-81da-02cf0578dd9e	baxter cardioplegic solution when suitably buffered in combination with ischemia and hypothermia is used to induce cardiac arrest during open heart surgery	1
https://dailymed.nlm.nih.gov/dailymed/drugInfo.cfm?setid=1fe028ff-42ac-4329-b1a5-a9dadfcb79f6	1fe028ff-42ac-4329-b1a5-a9dadfcb79f6	ferrlecit is an iron replacement product for treatment of iron deficiency anemia in adult patients and in pediatric patients age 6 years and older with chronic kidney disease receiving hemodialysis who are receiving supplemental epoetin therapy	1
https://dailymed.nlm.nih.gov/dailymed/drugInfo.cfm?setid=1fe028ff-42ac-4329-b1a5-a9dadfcb79f6	1fe028ff-42ac-4329-b1a5-a9dadfcb79f6	ferrlecit is indicated for the treatment of iron deficiency anemia in adult patients and in pediatric patients age 6 years and older with chronic kidney disease receiving hemodialysis who are receiving supplemental epoetin therapy	1
https://dailymed.nlm.nih.gov/dailymed/drugInfo.cfm?setid=201b0eb8-4a1e-4e22-ab4b-addb642710d6	201b0eb8-4a1e-4e22-ab4b-addb642710d6	anzemet tablets are indicated for the prevention of nausea and vomiting associated with moderately emetogenic cancer chemotherapy including initial and repeat courses in adults and children 2 years and older	1
https://dailymed.nlm.nih.gov/dailymed/drugInfo.cfm?setid=20542ed4-eece-437c-a88f-ccd666afce03	20542ed4-eece-437c-a88f-ccd666afce03	recommended use homepathic medicine	1
https://dailymed.nlm.nih.gov/dailymed/archives/index.cfm?query=207aab2b-4be1-4629-ffb5-5481e2ad534f	207aab2b-4be1-4629-ffb5-5481e2ad534f	ionosol mb and 5 dextrose injection is indicated for intravenous administration to infants for treatment of dehydration acidosis diarrhea and burns but only after administration of an initial priming solution 15 ml of 5 dextrose and 0 45 sodium chloride injection kg of body weight	1
https://dailymed.nlm.nih.gov/dailymed/archives/index.cfm?query=207aab2b-4be1-4629-ffb5-5481e2ad534f	207aab2b-4be1-4629-ffb5-5481e2ad534f	in adults ionosol mb and 5 dextrose injection is indicated postoperatively for intravenous fluid and electrolyte maintenance therapy with a small amount of carbohydrate calories for reducing catabolism of endogenous protein reserves	1
https://dailymed.nlm.nih.gov/dailymed/drugInfo.cfm?setid=207e9cf2-e8ec-43d7-9c11-46283c9cdb37	207e9cf2-e8ec-43d7-9c11-46283c9cdb37	terconazole vaginal suppositories 80 mg are indicated for the local treatment of vulvovaginal candidiasis ( moniliasis )	1
https://dailymed.nlm.nih.gov/dailymed/drugInfo.cfm?setid=207e9cf2-e8ec-43d7-9c11-46283c9cdb37	207e9cf2-e8ec-43d7-9c11-46283c9cdb37	as this product is effective only for vulvovaginitis caused by the genus candida the diagnosis should be confirmed by koh smears and or cultures	4
https://dailymed.nlm.nih.gov/dailymed/drugInfo.cfm?setid=20dee37f-1412-44ed-9e8b-f4379ce23eb0	20dee37f-1412-44ed-9e8b-f4379ce23eb0	oxytrol is a muscarinic antagonist indicated for the treatment of overactive bladder in men with symptoms of urge urinary incontinence urgency and frequency	1
https://dailymed.nlm.nih.gov/dailymed/drugInfo.cfm?setid=2105d1c1-54ef-4d1a-a63c-b1619e8b50db	2105d1c1-54ef-4d1a-a63c-b1619e8b50db	indications as an electrolyte replenisher in magnesium deficiencies	1
https://dailymed.nlm.nih.gov/dailymed/drugInfo.cfm?setid=21318026-392a-4e66-959e-f793a9634e58	21318026-392a-4e66-959e-f793a9634e58	to be used for acute self limiting conditions according to standard homeopathic indications	1
https://dailymed.nlm.nih.gov/dailymed/drugInfo.cfm?setid=21335fe4-d395-4501-ac2a-2f20d7520da9	21335fe4-d395-4501-ac2a-2f20d7520da9	not recommended as first line therapy for patients inadequately controlled on diet and exercise	0
https://dailymed.nlm.nih.gov/dailymed/drugInfo.cfm?setid=21335fe4-d395-4501-ac2a-2f20d7520da9	21335fe4-d395-4501-ac2a-2f20d7520da9	xultophy 100 3 6 is not recommended as first line therapy for patients who have inadequate glycemic control on diet and exercise because of the uncertain relevance of the rodent c cell tumor findings to humans see warnings and precautions	0
https://dailymed.nlm.nih.gov/dailymed/drugInfo.cfm?setid=21335fe4-d395-4501-ac2a-2f20d7520da9	21335fe4-d395-4501-ac2a-2f20d7520da9	xultophy 100 3 6 has not been studied in combination with prandial insulin	0
https://dailymed.nlm.nih.gov/dailymed/drugInfo.cfm?setid=21335fe4-d395-4501-ac2a-2f20d7520da9	21335fe4-d395-4501-ac2a-2f20d7520da9	xultophy 100 3 6 has not been studied in patients with a history of pancreatitis see warnings and precautions	0
https://dailymed.nlm.nih.gov/dailymed/drugInfo.cfm?setid=21335fe4-d395-4501-ac2a-2f20d7520da9	21335fe4-d395-4501-ac2a-2f20d7520da9	xultophy 100 3 6 is a combination of insulin degludec a long acting human insulin analog and liraglutide a glucagon like peptide 1 ( glp 1 ) receptor agonist indicated as an adjunct to diet and exercise to improve glycemic control in adults with type 2 diabetes mellitus inadequately controlled on basal insulin ( less than 50 units daily ) or liraglutide ( less than or equal to 1 8 mg daily )	1
https://dailymed.nlm.nih.gov/dailymed/drugInfo.cfm?setid=21335fe4-d395-4501-ac2a-2f20d7520da9	21335fe4-d395-4501-ac2a-2f20d7520da9	xultophy 100 3 6 is a combination of insulin degludec and liraglutide and is indicated as an adjunct to diet and exercise to improve glycemic control in adults with type 2 diabetes mellitus inadequately controlled on basal insulin ( less than 50 units daily ) or liraglutide ( less than or equal to 1 8 mg daily )	1
https://dailymed.nlm.nih.gov/dailymed/drugInfo.cfm?setid=21335fe4-d395-4501-ac2a-2f20d7520da9	21335fe4-d395-4501-ac2a-2f20d7520da9	not recommended for use in combination with any other product containing liraglutide or another glp 1 receptor agonist	2
https://dailymed.nlm.nih.gov/dailymed/drugInfo.cfm?setid=21335fe4-d395-4501-ac2a-2f20d7520da9	21335fe4-d395-4501-ac2a-2f20d7520da9	xultophy 100 3 6 is not indicated for use in patients with type 1 diabetes mellitus or for the treatment of diabetic ketoacidosis	2
https://dailymed.nlm.nih.gov/dailymed/drugInfo.cfm?setid=21335fe4-d395-4501-ac2a-2f20d7520da9	21335fe4-d395-4501-ac2a-2f20d7520da9	xultophy 100 3 6 is not recommended for use in combination with any other product containing liraglutide or another glp 1 receptor agonist	2
https://dailymed.nlm.nih.gov/dailymed/drugInfo.cfm?setid=21470688-4e81-4ea5-ac38-f72e10552e7e	21470688-4e81-4ea5-ac38-f72e10552e7e	omidria is added to an ocular irrigating solution used during cataract surgery or intraocular lens replacement and is indicated for maintaining pupil size by preventing intraoperative miosis and reducing postoperative ocular pain	1
https://dailymed.nlm.nih.gov/dailymed/drugInfo.cfm?setid=21470688-4e81-4ea5-ac38-f72e10552e7e	21470688-4e81-4ea5-ac38-f72e10552e7e	omidria is an alpha 1 adrenergic receptor agonist and nonselective cyclooxygenase inhibitor indicated for maintaining pupil size by preventing intraoperative miosis reducing postoperative pain omidria is added to an ocular irrigating solution used during cataract surgery or intraocular lens replacement	1
https://dailymed.nlm.nih.gov/dailymed/drugInfo.cfm?setid=2150f73a-179b-4afc-b8ce-67c85cc72f04	2150f73a-179b-4afc-b8ce-67c85cc72f04	adults with progressive neuroendocrine tumors of pancreatic origin ( pnet ) and adults with progressive well differentiated non functional neuroendocrine tumors ( net ) of gastrointestinal ( gi ) or lung origin that are unresectable locally advanced or metastatic	0
https://dailymed.nlm.nih.gov/dailymed/drugInfo.cfm?setid=2150f73a-179b-4afc-b8ce-67c85cc72f04	2150f73a-179b-4afc-b8ce-67c85cc72f04	adults with advanced renal cell carcinoma ( rcafter failure of treatment with sunitinib or sorafenib	1
https://dailymed.nlm.nih.gov/dailymed/drugInfo.cfm?setid=2150f73a-179b-4afc-b8ce-67c85cc72f04	2150f73a-179b-4afc-b8ce-67c85cc72f04	adults with renal angiomyolipoma and tuberous sclerosis complex ( ts not requiring immediate surgery	1
https://dailymed.nlm.nih.gov/dailymed/drugInfo.cfm?setid=2150f73a-179b-4afc-b8ce-67c85cc72f04	2150f73a-179b-4afc-b8ce-67c85cc72f04	advanced hormone receptor positive her2 negative breast cancer ( advanced hr bafinitor is indicated for the treatment of postmenopausal women with advanced hormone receptor positive her2 negative breast cancer ( advanced hr bin combination with exemestane after failure of treatment with letrozole or anastrozole	1
https://dailymed.nlm.nih.gov/dailymed/drugInfo.cfm?setid=2150f73a-179b-4afc-b8ce-67c85cc72f04	2150f73a-179b-4afc-b8ce-67c85cc72f04	advanced neuroendocrine tumors ( net ) afinitor is indicated for the treatment of adult patients with progressive neuroendocrine tumors of pancreatic origin ( pnet ) with unresectable locally advanced or metastatic disease	1
https://dailymed.nlm.nih.gov/dailymed/drugInfo.cfm?setid=2150f73a-179b-4afc-b8ce-67c85cc72f04	2150f73a-179b-4afc-b8ce-67c85cc72f04	afinitor and afinitor disperz are kinase inhibitors indicated for the treatment of pediatric and adult patients with tuberous sclerosis complex ( tswho have subependymal giant cell astrocytoma ( sega ) that requires therapeutic intervention but cannot be curatively resected	1
https://dailymed.nlm.nih.gov/dailymed/drugInfo.cfm?setid=2150f73a-179b-4afc-b8ce-67c85cc72f04	2150f73a-179b-4afc-b8ce-67c85cc72f04	afinitor is a kinase inhibitor indicated for the treatment of postmenopausal women with advanced hormone receptor positive her2 negative breast cancer ( advanced hr bin combination with exemestane after failure of treatment with letrozole or anastrozole	1
https://dailymed.nlm.nih.gov/dailymed/drugInfo.cfm?setid=2150f73a-179b-4afc-b8ce-67c85cc72f04	2150f73a-179b-4afc-b8ce-67c85cc72f04	afinitor is indicated for the treatment of adult patients with progressive well differentiated non functional neuroendocrine tumors ( net ) of gastrointestinal ( gi ) or lung origin with unresectable locally advanced or metastatic disease	1
https://dailymed.nlm.nih.gov/dailymed/drugInfo.cfm?setid=2150f73a-179b-4afc-b8ce-67c85cc72f04	2150f73a-179b-4afc-b8ce-67c85cc72f04	afinitor is not indicated for the treatment of patients with functional carcinoid tumors	2
https://dailymed.nlm.nih.gov/dailymed/drugInfo.cfm?setid=2150f73a-179b-4afc-b8ce-67c85cc72f04	2150f73a-179b-4afc-b8ce-67c85cc72f04	afinitor is not indicated for the treatment of patients with functional carcinoid tumors see clinical studies	2
https://dailymed.nlm.nih.gov/dailymed/drugInfo.cfm?setid=216a7517-bf53-48d1-9613-78c9536c4ebf	216a7517-bf53-48d1-9613-78c9536c4ebf	extraenteric amebiasis requires treatment with other agents	0
https://dailymed.nlm.nih.gov/dailymed/drugInfo.cfm?setid=216a7517-bf53-48d1-9613-78c9536c4ebf	216a7517-bf53-48d1-9613-78c9536c4ebf	acute pelvic inflammatory disease caused by neisseria gonorrhoeae erythrocin lactobionate i v	1
https://dailymed.nlm.nih.gov/dailymed/drugInfo.cfm?setid=216a7517-bf53-48d1-9613-78c9536c4ebf	216a7517-bf53-48d1-9613-78c9536c4ebf	diphtheria infections due to corynebacterium diphtheriae as an adjunct to antitoxin to prevent establishment of carriers and to eradicate the organism in carriers	1
https://dailymed.nlm.nih.gov/dailymed/drugInfo.cfm?setid=216a7517-bf53-48d1-9613-78c9536c4ebf	216a7517-bf53-48d1-9613-78c9536c4ebf	ery tab tablets are indicated in the treatment of infections caused by susceptible strains of the designated microorganisms in the diseases listed below upper respiratory tract infections of mild to moderate degree caused by streptococcus pyogenes streptococcus pneumoniae haemophilus influenzae ( when used concomitantly with adequate doses of sulfonamides since many strains of h influenzae are no…	1
https://dailymed.nlm.nih.gov/dailymed/drugInfo.cfm?setid=216a7517-bf53-48d1-9613-78c9536c4ebf	216a7517-bf53-48d1-9613-78c9536c4ebf	intestinal amebiasis caused by entamoeba histolytica ( oral erythromycins only )	1
https://dailymed.nlm.nih.gov/dailymed/drugInfo.cfm?setid=216a7517-bf53-48d1-9613-78c9536c4ebf	216a7517-bf53-48d1-9613-78c9536c4ebf	listeriosis caused by listeria monocytogenes	1
https://dailymed.nlm.nih.gov/dailymed/drugInfo.cfm?setid=216a7517-bf53-48d1-9613-78c9536c4ebf	216a7517-bf53-48d1-9613-78c9536c4ebf	lower respiratory tract infections of mild to moderate severity caused by streptococcus pyogenes or streptococcus pneumoniae	1
https://dailymed.nlm.nih.gov/dailymed/drugInfo.cfm?setid=216a7517-bf53-48d1-9613-78c9536c4ebf	216a7517-bf53-48d1-9613-78c9536c4ebf	pertussis ( whooping cough ) caused by bordetella pertussis	1
https://dailymed.nlm.nih.gov/dailymed/drugInfo.cfm?setid=216a7517-bf53-48d1-9613-78c9536c4ebf	216a7517-bf53-48d1-9613-78c9536c4ebf	skin and skin structure infections of mild to moderate severity caused by streptococcus pyogenes or staphylococcus aureus ( resistant staphylococci may emerge during treatment )	1
https://dailymed.nlm.nih.gov/dailymed/drugInfo.cfm?setid=216a7517-bf53-48d1-9613-78c9536c4ebf	216a7517-bf53-48d1-9613-78c9536c4ebf	erythromycin is effective in eliminating the organism from the nasopharynx of infected individuals rendering them noninfectious	1
https://dailymed.nlm.nih.gov/dailymed/drugInfo.cfm?setid=216a7517-bf53-48d1-9613-78c9536c4ebf	216a7517-bf53-48d1-9613-78c9536c4ebf	some clinical studies suggest that erythromycin may be helpful in the prophylaxis of pertussis in exposed susceptible individuals	1
https://dailymed.nlm.nih.gov/dailymed/drugInfo.cfm?setid=216a7517-bf53-48d1-9613-78c9536c4ebf	216a7517-bf53-48d1-9613-78c9536c4ebf	to reduce the development of drug resistant bacteria and maintain the effectiveness of ery tab and other antibacterial drugs ery tab should be used only to treat or prevent infections that are proven or strongly suspected to be caused by susceptible bacteria	4
https://dailymed.nlm.nih.gov/dailymed/drugInfo.cfm?setid=216a7517-bf53-48d1-9613-78c9536c4ebf	216a7517-bf53-48d1-9613-78c9536c4ebf	( erythromycin lactobionate for injection usp ) followed by erythromycin base orally as an alternative drug in treatment	4
https://dailymed.nlm.nih.gov/dailymed/drugInfo.cfm?setid=216b6e1f-e0a8-40db-9d19-6e3f16ae0172	216b6e1f-e0a8-40db-9d19-6e3f16ae0172	indications targets symptoms of hunger cravings overeating obesity overweight adipose storage excessive appetite cravings for sweets and starches abdominal fat	1
https://dailymed.nlm.nih.gov/dailymed/drugInfo.cfm?setid=2179f02c-48d7-48eb-8007-5ae43d8d16bc	2179f02c-48d7-48eb-8007-5ae43d8d16bc	effectiveness beyond 2 weeks of treatment has not been established	0
https://dailymed.nlm.nih.gov/dailymed/drugInfo.cfm?setid=2179f02c-48d7-48eb-8007-5ae43d8d16bc	2179f02c-48d7-48eb-8007-5ae43d8d16bc	the continued effectiveness of northera should be assessed periodically	0
https://dailymed.nlm.nih.gov/dailymed/drugInfo.cfm?setid=2179f02c-48d7-48eb-8007-5ae43d8d16bc	2179f02c-48d7-48eb-8007-5ae43d8d16bc	northera is indicated for the treatment of orthostatic dizziness lightheadedness or the feeling that you are about to black out in adult patients with symptomatic neurogenic orthostatic hypotension ( noh ) caused by primary autonomic failure ( parkinson 's disease pd multiple system atrophy and pure autonomic failure ) dopamine beta hydroxylase deficiency and non diabetic autonomic neuropathy	1
https://dailymed.nlm.nih.gov/dailymed/drugInfo.cfm?setid=218ab3f0-4d1e-4c33-a7e8-27807f029d83	218ab3f0-4d1e-4c33-a7e8-27807f029d83	bronchospasm xopenex hfa is indicated for the treatment or prevention of bronchospasm in adults adolescents and children 4 years of age and older with reversible obstructive airway disease	1
https://dailymed.nlm.nih.gov/dailymed/drugInfo.cfm?setid=218ab3f0-4d1e-4c33-a7e8-27807f029d83	218ab3f0-4d1e-4c33-a7e8-27807f029d83	xopenex hfa is a beta2 adrenergic agonist indicated for the treatment or prevention of bronchospasm in patients 4 years of age and older with reversible obstructive airway disease	1
https://dailymed.nlm.nih.gov/dailymed/drugInfo.cfm?setid=21ba0e18-3dbc-4feb-a3a4-f6470c00910a	21ba0e18-3dbc-4feb-a3a4-f6470c00910a	after induction of anesthesia with agents other than desflurane usp liquid for inhalation and tracheal intubation desflurane usp liquid for inhalation is indicated for maintenance of anesthesia in infants and children	1
https://dailymed.nlm.nih.gov/dailymed/drugInfo.cfm?setid=21ba0e18-3dbc-4feb-a3a4-f6470c00910a	21ba0e18-3dbc-4feb-a3a4-f6470c00910a	desflurane usp liquid for inhalation a general anesthetic is an inhalation agent indicated for induction and or maintenance of anesthesia in adults for maintenance of anesthesia in pediatric patients following induction with agents other than desflurane usp liquid for inhalation and intubation	1
https://dailymed.nlm.nih.gov/dailymed/drugInfo.cfm?setid=21ba0e18-3dbc-4feb-a3a4-f6470c00910a	21ba0e18-3dbc-4feb-a3a4-f6470c00910a	induction of anesthesia desflurane usp liquid for inhalation is indicated as an inhalation agent for induction of anesthesia for inpatient and outpatient surgery in adults	1
https://dailymed.nlm.nih.gov/dailymed/drugInfo.cfm?setid=21ba0e18-3dbc-4feb-a3a4-f6470c00910a	21ba0e18-3dbc-4feb-a3a4-f6470c00910a	maintenance of anesthesia desflurane usp liquid for inhalation is indicated as an inhalation agent for maintenance of anesthesia for inpatient and outpatient surgery in adults and in pediatric patients	1
https://dailymed.nlm.nih.gov/dailymed/drugInfo.cfm?setid=21ba0e18-3dbc-4feb-a3a4-f6470c00910a	21ba0e18-3dbc-4feb-a3a4-f6470c00910a	desflurane usp liquid for inhalation is contraindicated as an inhalation agent for the induction of anesthesia in pediatric patients because of a high incidence of moderate to severe upper airway adverse events	2
https://dailymed.nlm.nih.gov/dailymed/drugInfo.cfm?setid=21ba0e18-3dbc-4feb-a3a4-f6470c00910a	21ba0e18-3dbc-4feb-a3a4-f6470c00910a	desflurane usp liquid for inhalation is not approved for maintenance of anesthesia in non intubated children due to an increased incidence of respiratory adverse reactions including coughing laryngospasm and secretions	2
https://dailymed.nlm.nih.gov/dailymed/drugInfo.cfm?setid=21e4e0c0-18c7-480a-af4e-7b553fe8b68c	21e4e0c0-18c7-480a-af4e-7b553fe8b68c	if no improvement is seen within 2 weeks reassessment of the diagnosis may be necessary	0
https://dailymed.nlm.nih.gov/dailymed/drugInfo.cfm?setid=21e4e0c0-18c7-480a-af4e-7b553fe8b68c	21e4e0c0-18c7-480a-af4e-7b553fe8b68c	ultravate ointment 0 05 is a super high potency corticosteroid indicated for the relief of the inflammatory and pruritic manifestations of corticosteroid responsive dermatoses	1
https://dailymed.nlm.nih.gov/dailymed/drugInfo.cfm?setid=21e4e0c0-18c7-480a-af4e-7b553fe8b68c	21e4e0c0-18c7-480a-af4e-7b553fe8b68c	use in children under 12 years of age is not recommended	2
https://dailymed.nlm.nih.gov/dailymed/drugInfo.cfm?setid=21e4e0c0-18c7-480a-af4e-7b553fe8b68c	21e4e0c0-18c7-480a-af4e-7b553fe8b68c	as with other highly active corticosteroids therapy should be discontinued when control has been achieved	4
https://dailymed.nlm.nih.gov/dailymed/drugInfo.cfm?setid=21e4e0c0-18c7-480a-af4e-7b553fe8b68c	21e4e0c0-18c7-480a-af4e-7b553fe8b68c	treatment beyond two consecutive weeks is not recommended and the total dosage should not exceed 50 g week because of the potential for the drug to suppress the hypothalamic pituitary adrenal ( hpa ) axis	4
https://dailymed.nlm.nih.gov/dailymed/drugInfo.cfm?setid=21e8e8e6-3f85-4fdd-8452-c9d14d2ef69a	21e8e8e6-3f85-4fdd-8452-c9d14d2ef69a	cytarabine in combination with other approved anticancer drugs is indicated for remission induction in acute non lymphocytic leukemia of adults and children	1
https://dailymed.nlm.nih.gov/dailymed/drugInfo.cfm?setid=21e8e8e6-3f85-4fdd-8452-c9d14d2ef69a	21e8e8e6-3f85-4fdd-8452-c9d14d2ef69a	intrathecal administration of cytarabine injection ( preservative free only ) is indicated for the prophylaxis and treatment of meningeal leukemia	1
https://dailymed.nlm.nih.gov/dailymed/drugInfo.cfm?setid=21e8e8e6-3f85-4fdd-8452-c9d14d2ef69a	21e8e8e6-3f85-4fdd-8452-c9d14d2ef69a	it has also been found useful in the treatment of acute lymphocytic leukemia and the blast phase of chronic myelocytic leukemia	1
https://dailymed.nlm.nih.gov/dailymed/archives/index.cfm?query=21f18cf4-9ed1-4e30-b853-5e2c7ca50542	21f18cf4-9ed1-4e30-b853-5e2c7ca50542	prophylactic use megestrol acetate is not intended for prophylactic use to avoid weight loss	0
https://dailymed.nlm.nih.gov/dailymed/archives/index.cfm?query=21f18cf4-9ed1-4e30-b853-5e2c7ca50542	21f18cf4-9ed1-4e30-b853-5e2c7ca50542	these treatable causes include possible malignancies systemic infections gastrointestinal disorders affecting absorption endocrine disease renal disease or psychiatric diseases	0
https://dailymed.nlm.nih.gov/dailymed/archives/index.cfm?query=21f18cf4-9ed1-4e30-b853-5e2c7ca50542	21f18cf4-9ed1-4e30-b853-5e2c7ca50542	megace es oral suspension is a progestin indicated for the treatment of anorexia cachexia or an unexplained significant weight loss in patients with a diagnosis of acquired immunodeficiency syndrome ( aids )	1
https://dailymed.nlm.nih.gov/dailymed/archives/index.cfm?query=21f18cf4-9ed1-4e30-b853-5e2c7ca50542	21f18cf4-9ed1-4e30-b853-5e2c7ca50542	megace es oral suspension is indicated for the treatment of anorexia cachexia or an unexplained significant weight loss in patients with a diagnosis of acquired immunodeficiency syndrome ( aids )	1
https://dailymed.nlm.nih.gov/dailymed/archives/index.cfm?query=21f18cf4-9ed1-4e30-b853-5e2c7ca50542	21f18cf4-9ed1-4e30-b853-5e2c7ca50542	other treatable causes therapy with megestrol acetate for weight loss should only be instituted after treatable causes of weight loss are sought and addressed	4
https://dailymed.nlm.nih.gov/dailymed/drugInfo.cfm?setid=21fbd12e-4a12-4ad1-ad01-964cd5ec9996	21fbd12e-4a12-4ad1-ad01-964cd5ec9996	to increase the dispersion and absorption of the other injected drugs	0
https://dailymed.nlm.nih.gov/dailymed/drugInfo.cfm?setid=21fbd12e-4a12-4ad1-ad01-964cd5ec9996	21fbd12e-4a12-4ad1-ad01-964cd5ec9996	dispersion and absorption of injected drugs vitrase ( hyaluronidase injection ) ovine is indicated as an adjuvant to increase dispersion and absorption of other injected drugs	1
https://dailymed.nlm.nih.gov/dailymed/drugInfo.cfm?setid=21fbd12e-4a12-4ad1-ad01-964cd5ec9996	21fbd12e-4a12-4ad1-ad01-964cd5ec9996	in subcutaneous urography for improving resorption of radiopaque agents	1
https://dailymed.nlm.nih.gov/dailymed/drugInfo.cfm?setid=21fbd12e-4a12-4ad1-ad01-964cd5ec9996	21fbd12e-4a12-4ad1-ad01-964cd5ec9996	subcutaneous fluid administration vitrase ( hyaluronidase injection ) ovine is indicated as an adjuvant in subcutaneous fluid administration for achieving hydration	1
https://dailymed.nlm.nih.gov/dailymed/drugInfo.cfm?setid=21fbd12e-4a12-4ad1-ad01-964cd5ec9996	21fbd12e-4a12-4ad1-ad01-964cd5ec9996	subcutaneous urography vitrase ( hyaluronidase injection ) ovine is indicated as an adjuvant in subcutaneous urography for improving resorption of radiopaque agents	1
https://dailymed.nlm.nih.gov/dailymed/drugInfo.cfm?setid=21fbd12e-4a12-4ad1-ad01-964cd5ec9996	21fbd12e-4a12-4ad1-ad01-964cd5ec9996	vitrase ( hyaluronidase injection ) ovine is indicated as an adjuvant in subcutaneous fluid administration for achieving hydration	1
https://dailymed.nlm.nih.gov/dailymed/drugInfo.cfm?setid=222f3d0a-7649-44ad-99b2-b2dc8c298e7b	222f3d0a-7649-44ad-99b2-b2dc8c298e7b	primaquine phosphate is indicated for the radical cure ( prevention of relapse ) of vivax malaria	1
https://dailymed.nlm.nih.gov/dailymed/drugInfo.cfm?setid=2265ef30-253e-11df-8a39-0800200c9a66	2265ef30-253e-11df-8a39-0800200c9a66	adjuvant treatment of melanoma yervoy is indicated for the adjuvant treatment of patients with cutaneous melanoma with pathologic involvement of regional lymph nodes of more than 1 mm who have undergone complete resection including total lymphadenectomy see clinical studies	1
https://dailymed.nlm.nih.gov/dailymed/drugInfo.cfm?setid=2265ef30-253e-11df-8a39-0800200c9a66	2265ef30-253e-11df-8a39-0800200c9a66	adjuvant treatment of patients with cutaneous melanoma with pathologic involvement of regional lymph nodes of more than 1 mm who have undergone complete resection including total lymphadenectomy	1
https://dailymed.nlm.nih.gov/dailymed/drugInfo.cfm?setid=2265ef30-253e-11df-8a39-0800200c9a66	2265ef30-253e-11df-8a39-0800200c9a66	unresectable or metastatic melanoma yervoy is indicated for the treatment of unresectable or metastatic melanoma in adults and pediatric patients ( 12 years and older ) see clinical studies	1
https://dailymed.nlm.nih.gov/dailymed/drugInfo.cfm?setid=2265ef30-253e-11df-8a39-0800200c9a66	2265ef30-253e-11df-8a39-0800200c9a66	yervoy is a human cytotoxic t lymphocyte antigen 4 ( ctla 4 ) blocking antibody indicated for treatment of unresectable or metastatic melanoma in adults and pediatric patients ( 12 years and older )	1
https://dailymed.nlm.nih.gov/dailymed/archives/index.cfm?query=227291e5-9baa-476a-93b8-b2142e61a4fe	227291e5-9baa-476a-93b8-b2142e61a4fe	hypertension	1
https://dailymed.nlm.nih.gov/dailymed/drugInfo.cfm?setid=227784a8-ce68-4dd4-8ac5-a65265969677	227784a8-ce68-4dd4-8ac5-a65265969677	daunorubicin hydrochloride in combination with other approved anticancer drugs is indicated for remission induction in acute nonlymphocytic leukemia ( myelogenous monocytic erythroid ) of adults and for remission induction in acute lymphocytic leukemia of children and adults	1
https://dailymed.nlm.nih.gov/dailymed/drugInfo.cfm?setid=22828f24-600d-4aa6-9b3a-cf8c991f9a97	22828f24-600d-4aa6-9b3a-cf8c991f9a97	vitafol ob is indicated to provide vitamin mineral supplementation prior to conception throughout pregnancy and during the postnatal period for the lactating and non lactating mother	1
https://dailymed.nlm.nih.gov/dailymed/drugInfo.cfm?setid=22c56f2a-f73c-60e7-e054-00144ff88e88	22c56f2a-f73c-60e7-e054-00144ff88e88	as a substitute for rbc transfusions in patients who require immediate correction of anemia mircera has not been shown to improve quality of life fatigue or patient well being	0
https://dailymed.nlm.nih.gov/dailymed/drugInfo.cfm?setid=22c56f2a-f73c-60e7-e054-00144ff88e88	22c56f2a-f73c-60e7-e054-00144ff88e88	anemia due to chronic kidney disease mircera is indicated for the treatment of anemia associated with chronic kidney disease ( ckd ) in adult patients on dialysis and patients not on dialysis	1
https://dailymed.nlm.nih.gov/dailymed/drugInfo.cfm?setid=22c56f2a-f73c-60e7-e054-00144ff88e88	22c56f2a-f73c-60e7-e054-00144ff88e88	mircera is an erythropoiesis stimulating agent ( esa ) indicated for the treatment of anemia associated with chronic kidney disease ( ckd in adult patients on dialysis and patients not on dialysis	1
https://dailymed.nlm.nih.gov/dailymed/drugInfo.cfm?setid=22c56f2a-f73c-60e7-e054-00144ff88e88	22c56f2a-f73c-60e7-e054-00144ff88e88	mircera is not indicated and is not recommended for use in the treatment of anemia due to cancer chemotherapy	2
https://dailymed.nlm.nih.gov/dailymed/drugInfo.cfm?setid=22c56f2a-f73c-60e7-e054-00144ff88e88	22c56f2a-f73c-60e7-e054-00144ff88e88	mircera is not indicated and is not recommended in the treatment of anemia due to cancer chemotherapy see warnings and precautions as a substitute for rbc transfusions in patients who require immediate correction of anemia see clinical pharmacology ( 12 2 ) mircera has not been shown to improve symptoms physical functioning or health related quality of life	2
https://dailymed.nlm.nih.gov/dailymed/drugInfo.cfm?setid=22c8db95-c3db-1770-8086-31356fbabe35	22c8db95-c3db-1770-8086-31356fbabe35	menopur ( menotropins for injection ) is a gonadotropin indicated for development of multiple follicles and pregnancy in ovulatory women as part of an assisted reproductive technology ( art ) cycle prior to initiation of treatment with menopur ( menotropins for injection ) perform a complete gynecologic and endocrinologic evaluation and diagnose the cause of infertility exclude the possibility of…	1
https://dailymed.nlm.nih.gov/dailymed/drugInfo.cfm?setid=230fa998-20ef-46ef-8252-7ac87b58040b	230fa998-20ef-46ef-8252-7ac87b58040b	fem repair non preg for the temporary relief of headaches nausea swelling night sweats and irritability with abnormal menstrual flow and function	1
https://dailymed.nlm.nih.gov/dailymed/drugInfo.cfm?setid=2335950c-be3b-4248-ad04-e9763aee47d2	2335950c-be3b-4248-ad04-e9763aee47d2	memantine and donepezil hydrochlorides extended release capsules are indicated for the treatment of moderate to severe dementia of the alzheimer s type in patients stabilized on 10 mg of donepezil hydrochloride once daily	1
https://dailymed.nlm.nih.gov/dailymed/drugInfo.cfm?setid=2335950c-be3b-4248-ad04-e9763aee47d2	2335950c-be3b-4248-ad04-e9763aee47d2	memantine and donepezil hydrochloridesextended release capsules are a combination of memantine hydrochloride an nmda receptor antagonist and donepezil hydrochloride an acetylcholinesterase inhibitor indicated for the treatment of moderate to severe dementia of the alzheimer s type in patients stabilized on 10 mg of donepezil hydrochloride once daily	1
https://dailymed.nlm.nih.gov/dailymed/drugInfo.cfm?setid=23527b8b-9b28-4e6d-9751-33b143975ac7	23527b8b-9b28-4e6d-9751-33b143975ac7	in these patients the fragmin ther	0
https://dailymed.nlm.nih.gov/dailymed/drugInfo.cfm?setid=23527b8b-9b28-4e6d-9751-33b143975ac7	23527b8b-9b28-4e6d-9751-33b143975ac7	extended treatment of symptomatic venous thromboembolism in patients with cancer fragmin is also indicated for the extended treatment of symptomatic venous thromboembolism ( vte ) ( proximal dvt and or pe ) to reduce the recurrence of vte in patients with cancer	1
https://dailymed.nlm.nih.gov/dailymed/drugInfo.cfm?setid=23527b8b-9b28-4e6d-9751-33b143975ac7	23527b8b-9b28-4e6d-9751-33b143975ac7	fragmin is a low molecular weight heparin ( lmwh ) indicated for prophylaxis of ischemic complications of unstable angina and non q wave myocardial infarction prophylaxis of deep vein thrombosis ( dvt ) in abdominal surgery hip replacement surgery or medical patients with severely restricted mobility during acute illness extended treatment of symptomatic venous thromboembolism ( vte ) to reduce t…	1
https://dailymed.nlm.nih.gov/dailymed/drugInfo.cfm?setid=23527b8b-9b28-4e6d-9751-33b143975ac7	23527b8b-9b28-4e6d-9751-33b143975ac7	prophylaxis of deep vein thrombosis fragmin is also indicated for the prophylaxis of deep vein thrombosis ( dvt ) which may lead to pulmonary embolism ( pe ) in patients undergoing hip replacement surgery see clinical studies in patients undergoing abdominal surgery who are at risk for thromboembolic complications see clinical studies ( 14 3 ) in medical patients who are at risk for thromboemboli…	1
https://dailymed.nlm.nih.gov/dailymed/drugInfo.cfm?setid=23527b8b-9b28-4e6d-9751-33b143975ac7	23527b8b-9b28-4e6d-9751-33b143975ac7	prophylaxis of ischemic complications in unstable angina and non q wave myocardial infarction fragmin injection is indicated for the prophylaxis of ischemic complications in unstable angina and non q wave myocardial infarction when concurrently administered with aspirin therapy see clinical studies	1
https://dailymed.nlm.nih.gov/dailymed/drugInfo.cfm?setid=23527b8b-9b28-4e6d-9751-33b143975ac7	23527b8b-9b28-4e6d-9751-33b143975ac7	in these patients the fragmin therapy begins with the initial vte treatment and continues for six months fragmin is not indicated for the acute treatment of vte	2
https://dailymed.nlm.nih.gov/dailymed/drugInfo.cfm?setid=237da26c-f38c-4faa-93ad-735e71c9d0c1	237da26c-f38c-4faa-93ad-735e71c9d0c1	velphoro ( sucroferric oxyhydroxide ) is a phosphate binder indicated for the control of serum phosphorus levels in patients with chronic kidney disease on dialysis	1
https://dailymed.nlm.nih.gov/dailymed/drugInfo.cfm?setid=237da26c-f38c-4faa-93ad-735e71c9d0c1	237da26c-f38c-4faa-93ad-735e71c9d0c1	velphoro is a phosphate binder indicated for the control of serum phosphorus levels in patients with chronic kidney disease on dialysis	1
https://dailymed.nlm.nih.gov/dailymed/archives/index.cfm?query=23a9d8f1-fe3b-45ca-8750-21248a441e52	23a9d8f1-fe3b-45ca-8750-21248a441e52	rifabutin capsules usp are indicated for the prevention of disseminated mycobacterium avium complex ( madisease in patients with advanced hiv infection	1
https://dailymed.nlm.nih.gov/dailymed/drugInfo.cfm?setid=23b6d4a3-b273-4e10-9da9-1376933fdbdf	23b6d4a3-b273-4e10-9da9-1376933fdbdf	therapy penicillin g sodium for injection usp is indicated in the treatment of serious infections caused by susceptible strains of the designated microorganisms in the conditions listed below	1
https://dailymed.nlm.nih.gov/dailymed/drugInfo.cfm?setid=23b6d4a3-b273-4e10-9da9-1376933fdbdf	23b6d4a3-b273-4e10-9da9-1376933fdbdf	clinical indication infecting organism septicemia empyema pneumonia pericarditis endocarditis meningitis streptococcus pyogenes ( group a hemolytic streptococcus ) other hemolytic streptococci including groups c h g l and m streptococcus pneumoniae and staphylococcus species ( non penicillinase producing strains ) anthrax bacillus anthracis actinomycosis ( cervico facial disease and thoracic and …	1
https://dailymed.nlm.nih.gov/dailymed/drugInfo.cfm?setid=23b6d4a3-b273-4e10-9da9-1376933fdbdf	23b6d4a3-b273-4e10-9da9-1376933fdbdf	appropriate culture and susceptibility tests should be done before treatment in order to isolate and identify organisms causing infection and to determine their susceptibility to penicillin g therapy with penicillin g sodium for injection usp may be initiated before results of such tests are known when there is reason to believe the infection may involve any of the organisms listed below however …	4
https://dailymed.nlm.nih.gov/dailymed/drugInfo.cfm?setid=23f3c1f4-0fc8-4804-a9e3-04cf25dd302e	23f3c1f4-0fc8-4804-a9e3-04cf25dd302e	patients should have either received prior therapy for metastatic disease or developed disease recurrence during or within six months of completing adjuvant therapy	0
https://dailymed.nlm.nih.gov/dailymed/drugInfo.cfm?setid=23f3c1f4-0fc8-4804-a9e3-04cf25dd302e	23f3c1f4-0fc8-4804-a9e3-04cf25dd302e	kadcyla as a single agent is indicated for the treatment of patients with her2 positive metastatic breast cancer who previously received trastuzumab and a taxane separately or in combination	1
https://dailymed.nlm.nih.gov/dailymed/drugInfo.cfm?setid=23f3c1f4-0fc8-4804-a9e3-04cf25dd302e	23f3c1f4-0fc8-4804-a9e3-04cf25dd302e	kadcyla is a her2 targeted antibody and microtubule inhibitor conjugate indicated as a single agent for the treatment of patients with her2 positive metastatic breast cancer who previously received trastuzumab and a taxane separately or in combination	1
https://dailymed.nlm.nih.gov/dailymed/archives/index.cfm?query=2403de1f-db30-4931-96f0-6ab98d4f41a2	2403de1f-db30-4931-96f0-6ab98d4f41a2	triumeq a combination of dolutegravir ( integrase strand transfer inhibitor insti ) abacavir and lamivudine ( both nucleoside analogue reverse transcriptase inhibitors ) is indicated for the treatment of hiv 1 infection in adults and in pediatric patients weighing at least 40 kg	1
https://dailymed.nlm.nih.gov/dailymed/archives/index.cfm?query=2403de1f-db30-4931-96f0-6ab98d4f41a2	2403de1f-db30-4931-96f0-6ab98d4f41a2	triumeq is indicated for the treatment of human immunodeficiency virus type 1 ( hiv 1 ) infection in adults and in pediatric patients weighing at least 40 kg	1
https://dailymed.nlm.nih.gov/dailymed/archives/index.cfm?query=2403de1f-db30-4931-96f0-6ab98d4f41a2	2403de1f-db30-4931-96f0-6ab98d4f41a2	triumeq alone is not recommended in patients with resistance associated integrase substitutions or clinically suspected integrase strand transfer inhibitor resistance because the dose of dolutegravir in triumeq is insufficient in these subpopulations	2
https://dailymed.nlm.nih.gov/dailymed/archives/index.cfm?query=2403de1f-db30-4931-96f0-6ab98d4f41a2	2403de1f-db30-4931-96f0-6ab98d4f41a2	triumeq alone is not recommended in patients with resistance associated integrase substitutions or clinically suspected integrase strand transfer inhibitor resistance because the dose of dolutegravir in triumeq is insufficient in these subpopulations	2
https://dailymed.nlm.nih.gov/dailymed/drugInfo.cfm?setid=241f0b1e-8b95-470d-876f-bf1804daaf18	241f0b1e-8b95-470d-876f-bf1804daaf18	anthracycline resistance is defined as progression while on therapy or within 6 months in the adjuvant setting or 3 months in the metastatic setting	0
https://dailymed.nlm.nih.gov/dailymed/drugInfo.cfm?setid=241f0b1e-8b95-470d-876f-bf1804daaf18	241f0b1e-8b95-470d-876f-bf1804daaf18	taxane resistance is defined as progression while on therapy or within 12 months in the adjuvant setting or 4 months in the metastatic setting	0
https://dailymed.nlm.nih.gov/dailymed/drugInfo.cfm?setid=241f0b1e-8b95-470d-876f-bf1804daaf18	241f0b1e-8b95-470d-876f-bf1804daaf18	ixempra a microtubule inhibitor in combination with capecitabine is indicated for the treatment of metastatic or locally advanced breast cancer in patients after failure of an anthracycline and a taxane	1
https://dailymed.nlm.nih.gov/dailymed/drugInfo.cfm?setid=241f0b1e-8b95-470d-876f-bf1804daaf18	241f0b1e-8b95-470d-876f-bf1804daaf18	ixempra ( ixabepilone ) is indicated in combination with capecitabine for the treatment of patients with metastatic or locally advanced breast cancer resistant to treatment with an anthracycline and a taxane or whose cancer is taxane resistant and for whom further anthracycline therapy is contraindicated	1
https://dailymed.nlm.nih.gov/dailymed/drugInfo.cfm?setid=241f0b1e-8b95-470d-876f-bf1804daaf18	241f0b1e-8b95-470d-876f-bf1804daaf18	ixempra as monotherapy is indicated for the treatment of metastatic or locally advanced breast cancer in patients after failure of an anthracycline a taxane and capecitabine	1
https://dailymed.nlm.nih.gov/dailymed/drugInfo.cfm?setid=241f0b1e-8b95-470d-876f-bf1804daaf18	241f0b1e-8b95-470d-876f-bf1804daaf18	ixempra is indicated as monotherapy for the treatment of metastatic or locally advanced breast cancer in patients whose tumors are resistant or refractory to anthracyclines taxanes and capecitabine	1
https://dailymed.nlm.nih.gov/dailymed/drugInfo.cfm?setid=241f42a0-1a33-40e8-8221-201767d999e5	241f42a0-1a33-40e8-8221-201767d999e5	duodote a combination of atropine a cholinergic muscarinic antagonist and pralidoxime chloride a cholinesterase reactivator is indicated for the treatment of poisoning by organophosphorus nerve agents as well as organophosphorus insecticides in adults and pediatric patients weighing more than 41 kg ( 90 pounds )	1
https://dailymed.nlm.nih.gov/dailymed/drugInfo.cfm?setid=241f42a0-1a33-40e8-8221-201767d999e5	241f42a0-1a33-40e8-8221-201767d999e5	duodote is indicated for the treatment of poisoning by organophosphorus nerve agents as well as organophosphorus insecticides in adults and pediatric patients weighing more than 41 kg ( 90 pounds )	1
https://dailymed.nlm.nih.gov/dailymed/drugInfo.cfm?setid=24754d27-186c-424f-9066-91225e6bd562	24754d27-186c-424f-9066-91225e6bd562	uses temporarily relieves nausea vomiting pain soreness restless sleep after surgical procedures	1
https://dailymed.nlm.nih.gov/dailymed/drugInfo.cfm?setid=24837d82-0f3f-4482-9af0-31e5f675c30f	24837d82-0f3f-4482-9af0-31e5f675c30f	metoprolol tartrate tablets are indicated for the treatment of hypertension	1
https://dailymed.nlm.nih.gov/dailymed/drugInfo.cfm?setid=24837d82-0f3f-4482-9af0-31e5f675c30f	24837d82-0f3f-4482-9af0-31e5f675c30f	metoprolol tartrate tablets are indicated in the long term treatment of angina pectoris	1
https://dailymed.nlm.nih.gov/dailymed/drugInfo.cfm?setid=24837d82-0f3f-4482-9af0-31e5f675c30f	24837d82-0f3f-4482-9af0-31e5f675c30f	metoprolol tartrate tablets are indicated in the treatment of hemodynamically stable patients with definite or suspected acute myocardial infarction to reduce cardiovascular mortality when used alone or in conjunction with intravenous metoprolol	1
https://dailymed.nlm.nih.gov/dailymed/drugInfo.cfm?setid=24837d82-0f3f-4482-9af0-31e5f675c30f	24837d82-0f3f-4482-9af0-31e5f675c30f	oral metoprolol therapy can be initiated after intravenous metoprolol therapy or alternatively oral treatment can begin within 3 to 10 days of the acute event	4
https://dailymed.nlm.nih.gov/dailymed/drugInfo.cfm?setid=24837d82-0f3f-4482-9af0-31e5f675c30f	24837d82-0f3f-4482-9af0-31e5f675c30f	they may be used alone or in combination with other antihypertensive agents	4
https://dailymed.nlm.nih.gov/dailymed/drugInfo.cfm?setid=2483adba-fab6-4d1b-96c5-c195577ed071	2483adba-fab6-4d1b-96c5-c195577ed071	hemlibra is a bispecific factor ixa and factor x directed antibody indicated for routine prophylaxis to prevent or reduce the frequency of bleeding episodes in adult and pediatric patients with hemophilia a ( congenital factor viii deficiency ) with factor viii inhibitors	1
https://dailymed.nlm.nih.gov/dailymed/drugInfo.cfm?setid=2483adba-fab6-4d1b-96c5-c195577ed071	2483adba-fab6-4d1b-96c5-c195577ed071	hemlibra is indicated for routine prophylaxis to prevent or reduce the frequency of bleeding episodes in adult and pediatric patients with hemophilia a ( congenital factor viii deficiency ) with factor viii inhibitors	1
https://dailymed.nlm.nih.gov/dailymed/drugInfo.cfm?setid=24877f94-a1de-4b3a-9f1c-409269ea192c	24877f94-a1de-4b3a-9f1c-409269ea192c	uses a natural aid for negativity toward sexual matters misdirected or harmful erotic thoughts guilt over sexual issues effects of sexual abuse	1
https://dailymed.nlm.nih.gov/dailymed/drugInfo.cfm?setid=249e938d-f181-47c4-a082-372d65462f33	249e938d-f181-47c4-a082-372d65462f33	for the treatment of initial episodes of uncomplicated urinary tract infections due to susceptible strains of the following organisms escherichia coli proteus mirabilis klebsiella pneumoniae enterobacter species and coagulase negative staphylococcus species including s saprophyticus	1
https://dailymed.nlm.nih.gov/dailymed/drugInfo.cfm?setid=249e938d-f181-47c4-a082-372d65462f33	249e938d-f181-47c4-a082-372d65462f33	to reduce the development of drug resistant bacteria and maintain the effectiveness of trimethoprim tablets usp and other antibacterial drugs trimethoprim tablets usp should be used only to treat or prevent infections that are proven or strongly suspected to be caused by susceptible bacteria	4
https://dailymed.nlm.nih.gov/dailymed/archives/index.cfm?query=24a4243f-0855-44c1-bb78-ba6f14b273f9	24a4243f-0855-44c1-bb78-ba6f14b273f9	the long term effects of terazosin capsules on the incidence of surgery acute urinary obstruction or other complications of bph are yet to be determined	0
https://dailymed.nlm.nih.gov/dailymed/archives/index.cfm?query=24a4243f-0855-44c1-bb78-ba6f14b273f9	24a4243f-0855-44c1-bb78-ba6f14b273f9	there is a rapid response with approximately 70 of patients experiencing an increase in urinary flow and improvement in symptoms of bph when treated with terazosin capsules	0
https://dailymed.nlm.nih.gov/dailymed/archives/index.cfm?query=24a4243f-0855-44c1-bb78-ba6f14b273f9	24a4243f-0855-44c1-bb78-ba6f14b273f9	terazosin capsules are indicated for the treatment of symptomatic benign prostatic hyperplasia ( bph )	1
https://dailymed.nlm.nih.gov/dailymed/archives/index.cfm?query=24a4243f-0855-44c1-bb78-ba6f14b273f9	24a4243f-0855-44c1-bb78-ba6f14b273f9	terazosin capsules are also indicated for the treatment of hypertension	1
https://dailymed.nlm.nih.gov/dailymed/archives/index.cfm?query=24a4243f-0855-44c1-bb78-ba6f14b273f9	24a4243f-0855-44c1-bb78-ba6f14b273f9	it can be used alone or in combination with other antihypertensive agents such as diuretics or beta adrenergic blocking agents	4
https://dailymed.nlm.nih.gov/dailymed/drugInfo.cfm?setid=24d0f7d8-1409-452b-8fec-ce471e89f85e	24d0f7d8-1409-452b-8fec-ce471e89f85e	dialyvite is a prescription folic acid supplement with additional nutrients indicated for use in improving the nutritional status of renal dialysis patients	1
https://dailymed.nlm.nih.gov/dailymed/drugInfo.cfm?setid=24ed00e0-25e2-49a8-97fc-66c1b417dc0b	24ed00e0-25e2-49a8-97fc-66c1b417dc0b	in postmenopausal women with osteoporosis actonel reduces the incidence of vertebral fractures and a composite endpoint of nonvertebral osteoporosis related fractures	0
https://dailymed.nlm.nih.gov/dailymed/drugInfo.cfm?setid=24ed00e0-25e2-49a8-97fc-66c1b417dc0b	24ed00e0-25e2-49a8-97fc-66c1b417dc0b	actonel is a bisphosphonate indicated for treatment and prevention of postmenopausal osteoporosis treatment to increase bone mass in men with osteoporosis treatment and prevention of glucocorticoid induced osteoporosis treatment of paget s disease optimal duration of use has not been determined	1
https://dailymed.nlm.nih.gov/dailymed/drugInfo.cfm?setid=24ed00e0-25e2-49a8-97fc-66c1b417dc0b	24ed00e0-25e2-49a8-97fc-66c1b417dc0b	glucocorticoid induced osteoporosis actonel is indicated for the treatment and prevention of glucocorticoid induced osteoporosis in men and women who are either initiating or continuing systemic glucocorticoid treatment ( daily dosage of greater than or equal to 7 5 mg of prednisone or equivalent ) for chronic diseases	1
https://dailymed.nlm.nih.gov/dailymed/drugInfo.cfm?setid=24ed00e0-25e2-49a8-97fc-66c1b417dc0b	24ed00e0-25e2-49a8-97fc-66c1b417dc0b	osteoporosis in men actonel is indicated for treatment to increase bone mass in men with osteoporosis	1
https://dailymed.nlm.nih.gov/dailymed/drugInfo.cfm?setid=24ed00e0-25e2-49a8-97fc-66c1b417dc0b	24ed00e0-25e2-49a8-97fc-66c1b417dc0b	postmenopausal osteoporosis actonel is indicated for the treatment and prevention of osteoporosis in postmenopausal women	1
https://dailymed.nlm.nih.gov/dailymed/drugInfo.cfm?setid=24ed00e0-25e2-49a8-97fc-66c1b417dc0b	24ed00e0-25e2-49a8-97fc-66c1b417dc0b	patients treated with glucocorticoids should receive adequate amounts of calcium and vitamin d paget s disease te	4
https://dailymed.nlm.nih.gov/dailymed/drugInfo.cfm?setid=24f32b90-2a3a-49a8-bdbf-0e8385a96a3a	24f32b90-2a3a-49a8-bdbf-0e8385a96a3a	some antihypertensive drugs have smaller blood pressure effects ( as monotherapy ) in black patients and many antihypertens	0
https://dailymed.nlm.nih.gov/dailymed/drugInfo.cfm?setid=24f32b90-2a3a-49a8-bdbf-0e8385a96a3a	24f32b90-2a3a-49a8-bdbf-0e8385a96a3a	there are no controlled trials demonstrating risk reduction with amlodipine and olmesartan medoxomil tablets	0
https://dailymed.nlm.nih.gov/dailymed/drugInfo.cfm?setid=24f32b90-2a3a-49a8-bdbf-0e8385a96a3a	24f32b90-2a3a-49a8-bdbf-0e8385a96a3a	amlodipine and olmesartan medoxomil tablets are a combination of a dihydropyridine calcium channel blocker and angiotensin ii receptor blocker combination product indicated for the treatment of hypertension alone or with other antihypertensive agents to lower blood pressure	1
https://dailymed.nlm.nih.gov/dailymed/drugInfo.cfm?setid=24f32b90-2a3a-49a8-bdbf-0e8385a96a3a	24f32b90-2a3a-49a8-bdbf-0e8385a96a3a	amlodipine and olmesartan medoxomil tablets are indicated for the treatment of hypertension alone or with other antihypertensive agents to lower blood pressure	1
https://dailymed.nlm.nih.gov/dailymed/drugInfo.cfm?setid=24f32b90-2a3a-49a8-bdbf-0e8385a96a3a	24f32b90-2a3a-49a8-bdbf-0e8385a96a3a	amlodipine and olmesartan medoxomil tablets may also be used as initial therapy in patients likely to need multiple antihypertensive agents to achieve their blood pressure goals	1
https://dailymed.nlm.nih.gov/dailymed/drugInfo.cfm?setid=24feb9be-32a6-45fd-a896-f3e202edd8a9	24feb9be-32a6-45fd-a896-f3e202edd8a9	once daily administration of lexiva plus ritonavir is not recommended for adult protease inhibitor experienced patients or any pediatric patients	0
https://dailymed.nlm.nih.gov/dailymed/drugInfo.cfm?setid=24feb9be-32a6-45fd-a896-f3e202edd8a9	24feb9be-32a6-45fd-a896-f3e202edd8a9	the following points should be considered when initiating therapy with lexiva plus ritonavir in protease inhibitor experienced patients the protease inhibitor experienced patient trial was not large enough to reach a definitive conclusion that lexiva plus ritonavir and lopinavir plus ritonavir are clinically equivalent see clinical studies	0
https://dailymed.nlm.nih.gov/dailymed/drugInfo.cfm?setid=24feb9be-32a6-45fd-a896-f3e202edd8a9	24feb9be-32a6-45fd-a896-f3e202edd8a9	lexiva is an hiv protease inhibitor indicated in combination with other antiretroviral agents for the treatment of hiv 1 infection	1
https://dailymed.nlm.nih.gov/dailymed/drugInfo.cfm?setid=24feb9be-32a6-45fd-a896-f3e202edd8a9	24feb9be-32a6-45fd-a896-f3e202edd8a9	lexiva is indicated in combination with other antiretroviral agents for the treatment of human immunodeficiency virus ( hiv 1 ) infection	1
https://dailymed.nlm.nih.gov/dailymed/drugInfo.cfm?setid=24feb9be-32a6-45fd-a896-f3e202edd8a9	24feb9be-32a6-45fd-a896-f3e202edd8a9	dosing of lexiva plus ritonavir is not recommended for protease inhibitor experienced pediatric patients younger than 6 months	2
https://dailymed.nlm.nih.gov/dailymed/archives/index.cfm?query=256f4083-5b34-4643-a75a-dd1a59a5d964	256f4083-5b34-4643-a75a-dd1a59a5d964	coly mycin s otic is indicated for the treatment of superficial bacterial infections of the external auditory canal caused by organisms susceptible to the action of the antibiotics and for the treatment of infections of mastoidectomy and fenestration cavities caused by organisms susceptible to the antibiotics	1
https://dailymed.nlm.nih.gov/dailymed/drugInfo.cfm?setid=257148b5-869e-4a06-89ca-8b8686e8e528	257148b5-869e-4a06-89ca-8b8686e8e528	efficacy was demonstrated in 2 trials in acute agitation one in schizophrenia and one in bipolar i disorder adasuve must be administered only in an enrolled healthcare facility	0
https://dailymed.nlm.nih.gov/dailymed/drugInfo.cfm?setid=257148b5-869e-4a06-89ca-8b8686e8e528	257148b5-869e-4a06-89ca-8b8686e8e528	psychomotor agitation is defined in dsm iv as excessive motor activity associated with a feeling of inner tension patients experiencing agitation often manifest behaviors that interfere with their care ( e g threatening behaviors escalating or urgently distressing behavior self exhausting behavior ) leading clinicians to the use of rapidly absorbed antipsychotic medications to achieve immediate c…	0
https://dailymed.nlm.nih.gov/dailymed/drugInfo.cfm?setid=257148b5-869e-4a06-89ca-8b8686e8e528	257148b5-869e-4a06-89ca-8b8686e8e528	adasuve is a typical antipsychotic indicated for the acute treatment of agitation associated with schizophrenia or bipolar i disorder in adults	1
https://dailymed.nlm.nih.gov/dailymed/drugInfo.cfm?setid=257148b5-869e-4a06-89ca-8b8686e8e528	257148b5-869e-4a06-89ca-8b8686e8e528	the efficacy of adasuve was established in one study of acute agitation in patients with schizophrenia and one study of acute agitation in patients with bipolar i disorder	1
https://dailymed.nlm.nih.gov/dailymed/drugInfo.cfm?setid=257148b5-869e-4a06-89ca-8b8686e8e528	257148b5-869e-4a06-89ca-8b8686e8e528	as part of the adasuve rems program to mitigate the risk of bronchospasm adasuve must be administered only in an enrolled healthcare facility see warnings and precautions	4
https://dailymed.nlm.nih.gov/dailymed/drugInfo.cfm?setid=257f8cfb-a40c-4539-8f7f-d61966b071b0	257f8cfb-a40c-4539-8f7f-d61966b071b0	traumeel ointment is an analgesic antiflammatory homeopathic drug product indicated for the treatment of injuries inflammatory and degenerative conditions of the musculoskeletal system and for the relief of associated symptoms such as pain	1
https://dailymed.nlm.nih.gov/dailymed/archives/index.cfm?query=25c4d41f-bdcc-479e-a49f-96d7a2d46fc1	25c4d41f-bdcc-479e-a49f-96d7a2d46fc1	prismasol and phoxillum solutions are indicated in pediatric and adult patients for use as a replacement solution in continuous renal replacement therapy ( crrt ) to replace plasma volume removed by ultrafiltration and to correct electrolyte and acid base imbalances they may also be used in case of drug poisoning when crrt is used to remove dialyzable substances	1
https://dailymed.nlm.nih.gov/dailymed/archives/index.cfm?query=25f2815d-978c-4043-88bd-fa5e556f8bc7	25f2815d-978c-4043-88bd-fa5e556f8bc7	tussionex pennkinetic extended release suspension is indicated for relief of cough and upper respiratory symptoms associated with allergy or a cold in adults and children 6 years of age and older	1
https://dailymed.nlm.nih.gov/dailymed/drugInfo.cfm?setid=26081998-16db-41f6-b366-3fd7007b99de	26081998-16db-41f6-b366-3fd7007b99de	the use of allergenic extracts for therapeutic purpose has been established by well controlled clinical studies	0
https://dailymed.nlm.nih.gov/dailymed/drugInfo.cfm?setid=26081998-16db-41f6-b366-3fd7007b99de	26081998-16db-41f6-b366-3fd7007b99de	allergenic extracts are indicated for use in diagnostic testing and as part of a treatment regime for allergic disease as established by allergy history and skin test reactivity	1
https://dailymed.nlm.nih.gov/dailymed/drugInfo.cfm?setid=26081998-16db-41f6-b366-3fd7007b99de	26081998-16db-41f6-b366-3fd7007b99de	allergenic extracts are indicated for the treatment of allergen specific allergic disease for use as hyposensitization or immunotherapy when avoidance of specific allergens can not be attained	1
https://dailymed.nlm.nih.gov/dailymed/drugInfo.cfm?setid=26081998-16db-41f6-b366-3fd7007b99de	26081998-16db-41f6-b366-3fd7007b99de	allergenic extracts may be used as adjunctive therapy along with pharmacotherapy which includes antihistamines corticosteroids and cromoglycate and avoidance measures	1
https://dailymed.nlm.nih.gov/dailymed/drugInfo.cfm?setid=26081998-16db-41f6-b366-3fd7007b99de	26081998-16db-41f6-b366-3fd7007b99de	allergenic extracts for therapeutic use should be given using only the allergen selection to which the patient is allergic has a history of exposure and are likely to be exposed to again	4
https://dailymed.nlm.nih.gov/dailymed/drugInfo.cfm?setid=26361de8-39b5-4266-90f6-2b307940135d	26361de8-39b5-4266-90f6-2b307940135d	ganciclovir injection is a nucleoside analogue cmv dna polymerase inhibitor indicated for the treatment of cmv retinitis in immunocompromised adult patients including patients with acquired immunodeficiency syndrome ( aids )	1
https://dailymed.nlm.nih.gov/dailymed/drugInfo.cfm?setid=26361de8-39b5-4266-90f6-2b307940135d	26361de8-39b5-4266-90f6-2b307940135d	prevention of cmv disease in adult transplant recipients at risk for cmv disease	1
https://dailymed.nlm.nih.gov/dailymed/drugInfo.cfm?setid=26361de8-39b5-4266-90f6-2b307940135d	26361de8-39b5-4266-90f6-2b307940135d	prevention of cmv disease in transplant recipients ganciclovir injection is indicated for the prevention of cmv disease in adult transplant recipients at risk for cmv disease see clinical studies	1
https://dailymed.nlm.nih.gov/dailymed/drugInfo.cfm?setid=26361de8-39b5-4266-90f6-2b307940135d	26361de8-39b5-4266-90f6-2b307940135d	treatment of cmv retinitis ganciclovir injection is indicated for the treatment of cytomegalovirus ( cmv ) retinitis in immunocompromised adult patients including patients with acquired immunodeficiency syndrome ( aids ) see clinical studies	1
https://dailymed.nlm.nih.gov/dailymed/drugInfo.cfm?setid=26610bfe-4c3c-4c20-8b6d-b7c18cd6fe23	26610bfe-4c3c-4c20-8b6d-b7c18cd6fe23	cilostazol tablets usp are a phosphodiesterase iii inhibitor ( pde iii inhibitor ) indicated for the reduction of symptoms of intermittent claudication as demonstrated by an increased walking distance	1
https://dailymed.nlm.nih.gov/dailymed/drugInfo.cfm?setid=26610bfe-4c3c-4c20-8b6d-b7c18cd6fe23	26610bfe-4c3c-4c20-8b6d-b7c18cd6fe23	cilostazol tablets usp are indicated for the reduction of symptoms of intermittent claudication as demonstrated by an increased walking distance	1
https://dailymed.nlm.nih.gov/dailymed/drugInfo.cfm?setid=268d12e8-1cfc-4086-b613-8fd94f2d7c4e	268d12e8-1cfc-4086-b613-8fd94f2d7c4e	for specific advice on goals and management see published guidelines such as those of the national high blood pressure education program s joint national committee on prevention detection evaluation and treatment of high blood pressure ( jnc )	0
https://dailymed.nlm.nih.gov/dailymed/drugInfo.cfm?setid=268d12e8-1cfc-4086-b613-8fd94f2d7c4e	268d12e8-1cfc-4086-b613-8fd94f2d7c4e	these considerations may guide selection of therapy	0
https://dailymed.nlm.nih.gov/dailymed/drugInfo.cfm?setid=268d12e8-1cfc-4086-b613-8fd94f2d7c4e	268d12e8-1cfc-4086-b613-8fd94f2d7c4e	olmesartan medoxomil amlodipine and hydrochlorothiazide tablets is a combination of an angiotensin 2 receptor blocker a dihydropyridine calcium channel blocker and a thiazide diuretic indicated for the treatment of hypertension to lower blood pressure	1
https://dailymed.nlm.nih.gov/dailymed/drugInfo.cfm?setid=268d12e8-1cfc-4086-b613-8fd94f2d7c4e	268d12e8-1cfc-4086-b613-8fd94f2d7c4e	olmesartan medoxomil amlodipine and hydrochlorothiazide tablets is indicated for the treatment of hypertension to lower blood pressure	1
https://dailymed.nlm.nih.gov/dailymed/drugInfo.cfm?setid=268d12e8-1cfc-4086-b613-8fd94f2d7c4e	268d12e8-1cfc-4086-b613-8fd94f2d7c4e	some antihypertensive drugs have smaller blood pressure effects ( as monotherapy ) in black patients and many antihypertensive drugs have additional approved indications and effects ( e g on angina heart failure or diabetic kidney disease )	1
https://dailymed.nlm.nih.gov/dailymed/drugInfo.cfm?setid=268d12e8-1cfc-4086-b613-8fd94f2d7c4e	268d12e8-1cfc-4086-b613-8fd94f2d7c4e	this fixed combination drug is not indicated for the initial therapy of hypertension	2
https://dailymed.nlm.nih.gov/dailymed/drugInfo.cfm?setid=268fa997-b43c-4dab-af9c-6e58310fbeec	268fa997-b43c-4dab-af9c-6e58310fbeec	indications for temporary eduction of the symptoms of insomnia	1
https://dailymed.nlm.nih.gov/dailymed/drugInfo.cfm?setid=26b07e91-91bc-58ec-bd16-5a83f4a689d9	26b07e91-91bc-58ec-bd16-5a83f4a689d9	parasites formulated for associated symptoms such as bloating fatigue itching nausea teeth grinding increased appetite and intestinal dysfunction	1
https://dailymed.nlm.nih.gov/dailymed/drugInfo.cfm?setid=26dde4a4-9bb1-4adc-a5f2-fb44e42e5c15	26dde4a4-9bb1-4adc-a5f2-fb44e42e5c15	tc99m sulfur colloid is used in lymphoscintigraphy studies in breast cancer patients for liver spleen and bone marrow imaging and gastric transit studies and gastroesophageal reflux	1
https://dailymed.nlm.nih.gov/dailymed/drugInfo.cfm?setid=26e91082-7698-4680-beab-07c47802f0f9	26e91082-7698-4680-beab-07c47802f0f9	dacarbazine for injection usp is indicated in the treatment of metastatic malignant melanoma	1
https://dailymed.nlm.nih.gov/dailymed/drugInfo.cfm?setid=26e91082-7698-4680-beab-07c47802f0f9	26e91082-7698-4680-beab-07c47802f0f9	in addition dacarbazine for injection usp is also indicated for hodgkin 's disease as a secondary line therapy when used in combination with other effective agents	1
https://dailymed.nlm.nih.gov/dailymed/drugInfo.cfm?setid=26f2704c-92ae-41c5-badc-dbebfb2eed35	26f2704c-92ae-41c5-badc-dbebfb2eed35	( erythromycin lactobionate for injection usp ) followed by erythromycin base orally as an alternative drug in treatment of acute pelvic inflammatory disease caused by n gonorrhoeae	1
https://dailymed.nlm.nih.gov/dailymed/drugInfo.cfm?setid=26f2704c-92ae-41c5-badc-dbebfb2eed35	26f2704c-92ae-41c5-badc-dbebfb2eed35	erythrocin stearate tablets are indicated in the treatment of infections caused by susceptible strains of the designated micro organisms in the diseases listed below upper respiratory tract infections of mild to moderate degree caused by streptococcus pyogenes streptococcus pneumoniae haemophilus influenzae ( when used concomitantly with adequate doses of sulfonamides since many strains of h infl…	1
https://dailymed.nlm.nih.gov/dailymed/drugInfo.cfm?setid=26f2704c-92ae-41c5-badc-dbebfb2eed35	26f2704c-92ae-41c5-badc-dbebfb2eed35	to reduce the development of drug resistant bacteria and maintain the effectiveness of erythrocin stearate film coated tablets and other antibacterial drugs erythrocin stearate film coated tablets should be used only to treat or prevent infections that are proven or strongly suspected to be caused by susceptible bacteria	4
https://dailymed.nlm.nih.gov/dailymed/drugInfo.cfm?setid=26f69dcf-5fc1-4fa3-9d81-af491dae85de	26f69dcf-5fc1-4fa3-9d81-af491dae85de	uses temporarily relieves minor pain and discomfort due to varicose veins improving blood vessels tone and relieving inflammation	1
https://dailymed.nlm.nih.gov/dailymed/drugInfo.cfm?setid=26f69dcf-5fc1-4fa3-9d81-af491dae85de	26f69dcf-5fc1-4fa3-9d81-af491dae85de	also effective in the hemorrhoidal plexus	1
https://dailymed.nlm.nih.gov/dailymed/drugInfo.cfm?setid=2704cdb8-72a4-45cd-b718-d9723a284506	2704cdb8-72a4-45cd-b718-d9723a284506	pituitary tsh suppression in the treatment or prevention of various types of euthyroid goiters including thyroid nodules subacute or chronic lymphocytic thyroiditis ( hashimoto 's thyroiditis ) multinodular goiter and as an adjunct to surgery and radioiodine therapy in the management of thyrotropin dependent well differentiated thyroid cancer	1
https://dailymed.nlm.nih.gov/dailymed/drugInfo.cfm?setid=2741d8fd-51c2-46be-880b-99f2b20a6137	2741d8fd-51c2-46be-880b-99f2b20a6137	protopam chloride is indicated as an antidote 1 in the treatment of poisoning due to those pesticides and chemicals ( e g nerve agents ) of the organophosphate class which have anticholinesterase activity and 2 in the control of overdosage by anticholinesterase drugs used in the treatment of myasthenia gravis	1
https://dailymed.nlm.nih.gov/dailymed/drugInfo.cfm?setid=2741d8fd-51c2-46be-880b-99f2b20a6137	2741d8fd-51c2-46be-880b-99f2b20a6137	the principal indications for the use of protopam chloride are muscle weakness and respiratory depression	1
https://dailymed.nlm.nih.gov/dailymed/drugInfo.cfm?setid=2741d8fd-51c2-46be-880b-99f2b20a6137	2741d8fd-51c2-46be-880b-99f2b20a6137	in severe poisoning respiratory depression may be due to muscle weakness	3
https://dailymed.nlm.nih.gov/dailymed/drugInfo.cfm?setid=279a43b8-9ff5-4792-ac19-441f3fa49269	279a43b8-9ff5-4792-ac19-441f3fa49269	caffeine citrate injection usp is indicated for the short term treatment of apnea of prematurity in infants between 28 and 33 weeks gestational age	1
https://dailymed.nlm.nih.gov/dailymed/drugInfo.cfm?setid=27b3cf26-f22e-5b70-1c24-009933b7c6ee	27b3cf26-f22e-5b70-1c24-009933b7c6ee	a single course of therapy for 15 to 20 weeks has been shown to result in complete and prolonged remission of disease in many patients if a second course of therapy is needed it should not be initiated until at least 8 weeks after completion of the first course because experience has shown that patients may continue to improve while off zenatane	0
https://dailymed.nlm.nih.gov/dailymed/drugInfo.cfm?setid=27b3cf26-f22e-5b70-1c24-009933b7c6ee	27b3cf26-f22e-5b70-1c24-009933b7c6ee	nodules are inflammatory lesions with a diameter of 5 mm or greater	0
https://dailymed.nlm.nih.gov/dailymed/drugInfo.cfm?setid=27b3cf26-f22e-5b70-1c24-009933b7c6ee	27b3cf26-f22e-5b70-1c24-009933b7c6ee	severe by definition 2 means many as opposed to few or several nodules	0
https://dailymed.nlm.nih.gov/dailymed/drugInfo.cfm?setid=27b3cf26-f22e-5b70-1c24-009933b7c6ee	27b3cf26-f22e-5b70-1c24-009933b7c6ee	the nodules may become suppurative or hemorrhagic	0
https://dailymed.nlm.nih.gov/dailymed/drugInfo.cfm?setid=27b3cf26-f22e-5b70-1c24-009933b7c6ee	27b3cf26-f22e-5b70-1c24-009933b7c6ee	the optimal interval before retreatment has not been defined for patients who have not completed skeletal growth (skeletal bone mineral density hyperostosis and premature epiphyseal closure )	0
https://dailymed.nlm.nih.gov/dailymed/drugInfo.cfm?setid=27b3cf26-f22e-5b70-1c24-009933b7c6ee	27b3cf26-f22e-5b70-1c24-009933b7c6ee	because of significant adverse effects associated with its use zenatane should be reserved for patients with severe nodular acne who are unresponsive to conventional therapy including systemic antibiotics	0
https://dailymed.nlm.nih.gov/dailymed/drugInfo.cfm?setid=27b3cf26-f22e-5b70-1c24-009933b7c6ee	27b3cf26-f22e-5b70-1c24-009933b7c6ee	zenatane is indicated for the treatment of severe recalcitrant nodular acne	1
https://dailymed.nlm.nih.gov/dailymed/drugInfo.cfm?setid=27b3cf26-f22e-5b70-1c24-009933b7c6ee	27b3cf26-f22e-5b70-1c24-009933b7c6ee	in addition zenatane is indicated only for those female patients who are not pregnant because zenatane can cause severe birth defects	3
https://dailymed.nlm.nih.gov/dailymed/drugInfo.cfm?setid=27bc2cfc-fefb-4b50-a0dc-6268c69b4902	27bc2cfc-fefb-4b50-a0dc-6268c69b4902	however due to merck co inc s marketing exclusivity rights this drug product is not labeled with that pediatric patient ( 6 to 17 years old )	0
https://dailymed.nlm.nih.gov/dailymed/drugInfo.cfm?setid=27bc2cfc-fefb-4b50-a0dc-6268c69b4902	27bc2cfc-fefb-4b50-a0dc-6268c69b4902	if a patient has no response for the first migraine attack treated with rizatriptan benzoate tablets the diagnosis of migraine should be reconsidered before rizatriptan benzoate tablets are administered to treat any subsequent attacks	0
https://dailymed.nlm.nih.gov/dailymed/drugInfo.cfm?setid=27bc2cfc-fefb-4b50-a0dc-6268c69b4902	27bc2cfc-fefb-4b50-a0dc-6268c69b4902	rizatriptan benzoate tablets should only be used where a clear diagnosis of migraine has been established	0
https://dailymed.nlm.nih.gov/dailymed/drugInfo.cfm?setid=27bc2cfc-fefb-4b50-a0dc-6268c69b4902	27bc2cfc-fefb-4b50-a0dc-6268c69b4902	safety and effectiveness of rizatriptan benzoate tablets have not been established for cluster headache	0
https://dailymed.nlm.nih.gov/dailymed/drugInfo.cfm?setid=27bc2cfc-fefb-4b50-a0dc-6268c69b4902	27bc2cfc-fefb-4b50-a0dc-6268c69b4902	information related to usage of rizatriptan benzoate in pediatric patients ( 6 to 17 years old ) is approved for merck co inc s rizatriptan benzoate tablets	0
https://dailymed.nlm.nih.gov/dailymed/drugInfo.cfm?setid=27bc2cfc-fefb-4b50-a0dc-6268c69b4902	27bc2cfc-fefb-4b50-a0dc-6268c69b4902	rizatriptan benzoate is a serotonin ( 5 ht ) 1b 1d receptor agonist ( triptan ) indicated for the acute treatment of migraine with or without aura in adults and in pediatric patients 6 to 17 years of age use only after clear diagnosis of migraine has been established not indicated for the prophylactic therapy of migraine not indicated for the treatment of cluster headache	1
https://dailymed.nlm.nih.gov/dailymed/drugInfo.cfm?setid=27bc2cfc-fefb-4b50-a0dc-6268c69b4902	27bc2cfc-fefb-4b50-a0dc-6268c69b4902	rizatriptan benzoate tablets are indicated for the acute treatment of migraine with or without aura in adults and in pediatric patients 6 to 17 years old	1
https://dailymed.nlm.nih.gov/dailymed/drugInfo.cfm?setid=27bc2cfc-fefb-4b50-a0dc-6268c69b4902	27bc2cfc-fefb-4b50-a0dc-6268c69b4902	rizatriptan benzoate tablets are not indicated for the prevention of migraine attacks	2
https://dailymed.nlm.nih.gov/dailymed/drugInfo.cfm?setid=27bc2cfc-fefb-4b50-a0dc-6268c69b4902	27bc2cfc-fefb-4b50-a0dc-6268c69b4902	rizatriptan benzoate tablets are not indicated for use in the management of hemiplegic or basilar migraine	2
https://dailymed.nlm.nih.gov/dailymed/drugInfo.cfm?setid=27c2c560-8532-a8e4-6e6f-c478ffbeba4b	27c2c560-8532-a8e4-6e6f-c478ffbeba4b	formulated for coughs associated with tonsilitis allergies sinusitis bronchitis croup colds and other respiratory conditions	1
https://dailymed.nlm.nih.gov/dailymed/drugInfo.cfm?setid=27cfe684-7d11-4f37-9c8b-b2bdd6b5348e	27cfe684-7d11-4f37-9c8b-b2bdd6b5348e	haldol is indicated for the control of tics and vocal utterances of tourette's disorder	1
https://dailymed.nlm.nih.gov/dailymed/drugInfo.cfm?setid=27cfe684-7d11-4f37-9c8b-b2bdd6b5348e	27cfe684-7d11-4f37-9c8b-b2bdd6b5348e	indications haldol ( haloperidol ) is indicated for use in the treatment of schizophrenia	1
https://dailymed.nlm.nih.gov/dailymed/drugInfo.cfm?setid=282ccec8-9bcd-4571-9b91-bbb96ef2620d	282ccec8-9bcd-4571-9b91-bbb96ef2620d	in disorders requiring parenteral administration of vitamins i e	0
https://dailymed.nlm.nih.gov/dailymed/drugInfo.cfm?setid=282ccec8-9bcd-4571-9b91-bbb96ef2620d	282ccec8-9bcd-4571-9b91-bbb96ef2620d	pre and post operative treatment when requirements are increased as in fever severe burns increased metabolism pregnancy gastrointestinal disorders interfering with intake or absorption of vitamins prolonged or wasting diseases alcoholism and where other deficiencies exist	0
https://dailymed.nlm.nih.gov/dailymed/drugInfo.cfm?setid=282f4099-e848-432a-bac1-e041c192a5ba	282f4099-e848-432a-bac1-e041c192a5ba	arcalyst ( rilonacept ) is an interleukin 1 blocker indicated for the treatment of cryopyrin associated periodic syndromes ( caps ) including familial cold auto inflammatory syndrome ( fcas ) and muckle wells syndrome ( mws ) in adults and children 12 and older	1
https://dailymed.nlm.nih.gov/dailymed/drugInfo.cfm?setid=28488c7b-cf6a-4a03-916f-cc66b3afdc57	28488c7b-cf6a-4a03-916f-cc66b3afdc57	for use as an extraocular and intraocular irrigating solution during ocular surgical procedure involving perfusion of the eye with an expected maximum duration of less than 60 minutes	1
https://dailymed.nlm.nih.gov/dailymed/drugInfo.cfm?setid=28546bff-d242-48a4-9e01-232687e6027a	28546bff-d242-48a4-9e01-232687e6027a	for temporary relief of symptoms associated with chronic fatigue syndrome fibromyalgia and lyme disease	1
https://dailymed.nlm.nih.gov/dailymed/drugInfo.cfm?setid=28a58cbe-95cf-48de-a8ad-030135fcbf6c	28a58cbe-95cf-48de-a8ad-030135fcbf6c	profound acting remedy for every organ and tissue of the body including liver lymph digestion musculoskeletal respiratory nervous system and circulatory system based on the homeopathic materia medicas	0
https://dailymed.nlm.nih.gov/dailymed/drugInfo.cfm?setid=28a58cbe-95cf-48de-a8ad-030135fcbf6c	28a58cbe-95cf-48de-a8ad-030135fcbf6c	for the treatment of the following symptoms associated with malignancy and cancerous states	1
https://dailymed.nlm.nih.gov/dailymed/drugInfo.cfm?setid=28a58cbe-95cf-48de-a8ad-030135fcbf6c	28a58cbe-95cf-48de-a8ad-030135fcbf6c	for tissues that tend to be more susceptible to cancer	1
https://dailymed.nlm.nih.gov/dailymed/drugInfo.cfm?setid=28a58cbe-95cf-48de-a8ad-030135fcbf6c	28a58cbe-95cf-48de-a8ad-030135fcbf6c	anxiety fear discouragement apathy loss of will power and depression	1
https://dailymed.nlm.nih.gov/dailymed/drugInfo.cfm?setid=28a58cbe-95cf-48de-a8ad-030135fcbf6c	28a58cbe-95cf-48de-a8ad-030135fcbf6c	debility nervous exhaustion and weakness of body and mind	1
https://dailymed.nlm.nih.gov/dailymed/drugInfo.cfm?setid=28f698df-b584-4455-2e94-6efc41313960	28f698df-b584-4455-2e94-6efc41313960	complicated skin and skin structure infections caused by staphylococcus aureus ( methicillin susceptible ) or streptococcus pyogenes	1
https://dailymed.nlm.nih.gov/dailymed/drugInfo.cfm?setid=28f698df-b584-4455-2e94-6efc41313960	28f698df-b584-4455-2e94-6efc41313960	synercid is indicated in adults for the treatment of the following infections when caused by susceptible strains of the designated microorganisms	1
https://dailymed.nlm.nih.gov/dailymed/drugInfo.cfm?setid=28f698df-b584-4455-2e94-6efc41313960	28f698df-b584-4455-2e94-6efc41313960	to reduce the development of drug resistant bacteria and maintain the effectiveness of synercid and other antibacterial drugs synercid should be used only to treat or prevent infections that are proven or strongly suspected to be caused by susceptible bacteria	4
https://dailymed.nlm.nih.gov/dailymed/drugInfo.cfm?setid=290c3e9c-c0c6-440a-1a9c-46e3e2b07a77	290c3e9c-c0c6-440a-1a9c-46e3e2b07a77	endrate ( edetate disodium injection usp ) is indicated in selected patients for the emergency treatment of hypercalcemia and for the control of ventricular arrhythmias associated with digitalis toxicity	1
https://dailymed.nlm.nih.gov/dailymed/drugInfo.cfm?setid=291512ba-6e0e-4cd0-9e1c-9c6277372f78	291512ba-6e0e-4cd0-9e1c-9c6277372f78	calcipotriene 0 005 and betamethasone dipropionate 0 064 ointment is a vitamin d analogue and corticosteroid combination product indicated for the topical treatment of plaque psoriasis in patients 12 years of age and older	1
https://dailymed.nlm.nih.gov/dailymed/drugInfo.cfm?setid=291512ba-6e0e-4cd0-9e1c-9c6277372f78	291512ba-6e0e-4cd0-9e1c-9c6277372f78	calcipotriene 0 005 and betamethasone dipropionate 0 064 ointment is indicated for the topical treatment of plaque psoriasis in patients 12 years of age and older	1
https://dailymed.nlm.nih.gov/dailymed/drugInfo.cfm?setid=2970ff61-3c7a-c55d-ee8e-628a7bdd2fa5	2970ff61-3c7a-c55d-ee8e-628a7bdd2fa5	vaginitis feminine care formulated for symptoms associated with vaginitis and leucorrhea such as itching burning dryness swelling snoreness and discharge	1
https://dailymed.nlm.nih.gov/dailymed/drugInfo.cfm?setid=29855045-5cc6-49c4-99a6-5906f3d41175	29855045-5cc6-49c4-99a6-5906f3d41175	uses for symptomatic relief of mucous congestion headaches gas and bloating itchiness mild swelling sensitivity to smell difficulty thinking mood swings irritability	1
https://dailymed.nlm.nih.gov/dailymed/drugInfo.cfm?setid=29b50c42-bff7-4f85-8e70-3aea3c62df25	29b50c42-bff7-4f85-8e70-3aea3c62df25	alternating drug regimens have also been utilized	0
https://dailymed.nlm.nih.gov/dailymed/drugInfo.cfm?setid=29b50c42-bff7-4f85-8e70-3aea3c62df25	29b50c42-bff7-4f85-8e70-3aea3c62df25	antituberculous drugs used with ethambutol hcl have included cycloserine ethionamide pyrazinamide viomycin and other drugs	0
https://dailymed.nlm.nih.gov/dailymed/drugInfo.cfm?setid=29b50c42-bff7-4f85-8e70-3aea3c62df25	29b50c42-bff7-4f85-8e70-3aea3c62df25	in patients who have not received previous antituberculous therapy ie initial treatment the most frequently used regimens have been the following ethambutol hcl plus isoniazidethambutol hcl plus isoniazid plus streptomycin	0
https://dailymed.nlm.nih.gov/dailymed/drugInfo.cfm?setid=29b50c42-bff7-4f85-8e70-3aea3c62df25	29b50c42-bff7-4f85-8e70-3aea3c62df25	in patients who have received previous antituberculous therapy mycobacterial resistance to other drugs used in initial therapy is frequent	0
https://dailymed.nlm.nih.gov/dailymed/drugInfo.cfm?setid=29b50c42-bff7-4f85-8e70-3aea3c62df25	29b50c42-bff7-4f85-8e70-3aea3c62df25	isoniazid aminosalicylic acid and streptomycin have also been used in multiple drug regimens	0
https://dailymed.nlm.nih.gov/dailymed/drugInfo.cfm?setid=29b50c42-bff7-4f85-8e70-3aea3c62df25	29b50c42-bff7-4f85-8e70-3aea3c62df25	selection of the companion drug should be based on clinical experience considerations of comparative safety and appropriate in vitro susceptibility studies	0
https://dailymed.nlm.nih.gov/dailymed/drugInfo.cfm?setid=29b50c42-bff7-4f85-8e70-3aea3c62df25	29b50c42-bff7-4f85-8e70-3aea3c62df25	indications ethambutol hcl is indicated for the treatment of pulmonary tuberculosis	1
https://dailymed.nlm.nih.gov/dailymed/drugInfo.cfm?setid=29b50c42-bff7-4f85-8e70-3aea3c62df25	29b50c42-bff7-4f85-8e70-3aea3c62df25	consequently in such retreatment patients ethambutol hcl should be combined with at least one of the second line drugs not previously administered to the patient and to which bacterial susceptibility has been indicated by appropriate in vitro studies	4
https://dailymed.nlm.nih.gov/dailymed/drugInfo.cfm?setid=29b50c42-bff7-4f85-8e70-3aea3c62df25	29b50c42-bff7-4f85-8e70-3aea3c62df25	it should not be used as the sole antituberculous drug but should be used in conjunction with at least one other antituberculous drug	4
https://dailymed.nlm.nih.gov/dailymed/drugInfo.cfm?setid=29bddc43-2809-4e1f-ae35-2865e15e9bb6	29bddc43-2809-4e1f-ae35-2865e15e9bb6	lowering blood pressure reduces the risk of fatal and nonfatal cardiovascular events primarily strokes and myocardial infractions	0
https://dailymed.nlm.nih.gov/dailymed/drugInfo.cfm?setid=29bddc43-2809-4e1f-ae35-2865e15e9bb6	29bddc43-2809-4e1f-ae35-2865e15e9bb6	hypertension telmisartan is indicated for the treatment of hypertension to lower blood pressure	1
https://dailymed.nlm.nih.gov/dailymed/drugInfo.cfm?setid=29bddc43-2809-4e1f-ae35-2865e15e9bb6	29bddc43-2809-4e1f-ae35-2865e15e9bb6	telmisartan is an angiotensin ii receptor blocker ( arb ) indicated for treatment of hypertension to lower blood pressure	1
https://dailymed.nlm.nih.gov/dailymed/drugInfo.cfm?setid=29bddc43-2809-4e1f-ae35-2865e15e9bb6	29bddc43-2809-4e1f-ae35-2865e15e9bb6	it may be used alone or in combination with other antihypertensive agents see clinical studies	4
https://dailymed.nlm.nih.gov/dailymed/drugInfo.cfm?setid=29d24a6d-f9c1-4300-97c7-fec26bdbc22b	29d24a6d-f9c1-4300-97c7-fec26bdbc22b	albuterol inhalation aerosol is indicated for the prevention and relief of bronchospasm in patients 4 years of age and older with reversible obstructive airway disease and for the prevention of exercise induced bronchospasm in patients 4 years of age and older	1
https://dailymed.nlm.nih.gov/dailymed/drugInfo.cfm?setid=29d24a6d-f9c1-4300-97c7-fec26bdbc22b	29d24a6d-f9c1-4300-97c7-fec26bdbc22b	albuterol inhalation aerosol can be used with or without concomitant steroid therapy	4
https://dailymed.nlm.nih.gov/dailymed/drugInfo.cfm?setid=29da357e-e7fc-46af-bf20-806a1e4b5391	29da357e-e7fc-46af-bf20-806a1e4b5391	in the study that evaluated the efficacy of caspofungin in the treatment of esophageal candidiasis patients with concomitant opc had higher relapse rate of the opc see content stylecod	0
https://dailymed.nlm.nih.gov/dailymed/drugInfo.cfm?setid=29da357e-e7fc-46af-bf20-806a1e4b5391	29da357e-e7fc-46af-bf20-806a1e4b5391	limitation of use caspofungin acetate for injection has not been studied in endocarditis osteomyelitis and meningitis due to candida	0
https://dailymed.nlm.nih.gov/dailymed/drugInfo.cfm?setid=29da357e-e7fc-46af-bf20-806a1e4b5391	29da357e-e7fc-46af-bf20-806a1e4b5391	limitation of use caspofungin acetate for injection has not been approved for the treatment of oropharyngeal candidiasis ( opc )	0
https://dailymed.nlm.nih.gov/dailymed/drugInfo.cfm?setid=29da357e-e7fc-46af-bf20-806a1e4b5391	29da357e-e7fc-46af-bf20-806a1e4b5391	caspofungin acetate for injection is an echinocandin antifungal indicated in adults and pediatric patients ( 3 months of age and older ) for empirical therapy for presumed fungal infections in febrile neutropenic patients	1
https://dailymed.nlm.nih.gov/dailymed/drugInfo.cfm?setid=29da357e-e7fc-46af-bf20-806a1e4b5391	29da357e-e7fc-46af-bf20-806a1e4b5391	empirical therapy for presumed fungal infections in febrile neutropenic patients caspofungin acetate for injection is indicated as empirical therapy for presumed fungal infections in febrile neutropenic adult and pediatric patients ( 3 months of age and older )	1
https://dailymed.nlm.nih.gov/dailymed/drugInfo.cfm?setid=29da357e-e7fc-46af-bf20-806a1e4b5391	29da357e-e7fc-46af-bf20-806a1e4b5391	treatment of candidemia and other candida infections caspofungin acetate for injection is indicated for the treatment of candidemia and the following candida infections intra abdominal abscesses peritonitis and pleural space infections in adult and pediatric patients ( 3 months of age and older )	1
https://dailymed.nlm.nih.gov/dailymed/drugInfo.cfm?setid=29da357e-e7fc-46af-bf20-806a1e4b5391	29da357e-e7fc-46af-bf20-806a1e4b5391	treatment of candidemia and the following candida infections intra abdominal abscesses peritonitis and pleural space infections	1
https://dailymed.nlm.nih.gov/dailymed/drugInfo.cfm?setid=29da357e-e7fc-46af-bf20-806a1e4b5391	29da357e-e7fc-46af-bf20-806a1e4b5391	treatment of esophageal candidiasis	1
https://dailymed.nlm.nih.gov/dailymed/drugInfo.cfm?setid=29da357e-e7fc-46af-bf20-806a1e4b5391	29da357e-e7fc-46af-bf20-806a1e4b5391	treatment of esophageal candidiasis caspofungin acetate for injection is indicated for the treatment of esophageal candidiasis in adult and pediatric patients ( 3 months of age and older )	1
https://dailymed.nlm.nih.gov/dailymed/drugInfo.cfm?setid=29da357e-e7fc-46af-bf20-806a1e4b5391	29da357e-e7fc-46af-bf20-806a1e4b5391	treatment of invasive aspergillosis in patients who are refractory to or intolerant of other therapies	1
https://dailymed.nlm.nih.gov/dailymed/drugInfo.cfm?setid=2a51b0de-47d6-455e-a94c-d2c737b04ff7	2a51b0de-47d6-455e-a94c-d2c737b04ff7	xalkori is a kinase inhibitor indicated for the treatment of patients with metastatic non small cell lung cancer ( nsclwhose tumors are anaplastic lymphoma kinase ( alk ) or ros1 positive as detected by an fda approved test	1
https://dailymed.nlm.nih.gov/dailymed/drugInfo.cfm?setid=2a51b0de-47d6-455e-a94c-d2c737b04ff7	2a51b0de-47d6-455e-a94c-d2c737b04ff7	xalkori is indicated for the treatment of patients with metastatic non small cell lung cancer ( nsclwhose tumors are anaplastic lymphoma kinase ( alk ) or ros1 positive as detected by an fda approved test	1
https://dailymed.nlm.nih.gov/dailymed/archives/index.cfm?query=2a569ec5-08d7-44ab-b649-384a496e173c	2a569ec5-08d7-44ab-b649-384a496e173c	however in such uses the dosage of recombinate should be controlled by frequent laboratory determinations of circulating factor viii levels as well as the clinical status of the patient	0
https://dailymed.nlm.nih.gov/dailymed/archives/index.cfm?query=2a569ec5-08d7-44ab-b649-384a496e173c	2a569ec5-08d7-44ab-b649-384a496e173c	the use of recombinate antihemophilic factor ( recombinant ) is indicated in hemophilia a ( classical hemophilia ) for the prevention and control of hemorrhagic episodes 2 recombinate is also indicated in the perioperative management of patients with hemophilia a ( classical hemophilia )	1
https://dailymed.nlm.nih.gov/dailymed/archives/index.cfm?query=2a569ec5-08d7-44ab-b649-384a496e173c	2a569ec5-08d7-44ab-b649-384a496e173c	recombinate is not indicated in von willebrand s disease	2
https://dailymed.nlm.nih.gov/dailymed/archives/index.cfm?query=2a569ec5-08d7-44ab-b649-384a496e173c	2a569ec5-08d7-44ab-b649-384a496e173c	recombinate can be of therapeutic value in patients with acquired factor viii inhibitors not exceeding 10 bethesda units per ml 3 in clinical studies with recombinate patients with inhibitors who were entered into the previously treated patient trial and those previously untreated children who have developed inhibitor activity on study showed clinical hemostatic response when the titer of inhibit…	4
https://dailymed.nlm.nih.gov/dailymed/drugInfo.cfm?setid=2a90b899-7746-43dc-ac8a-e754428eb30c	2a90b899-7746-43dc-ac8a-e754428eb30c	desloratadine tablets are h1 receptor antagonist indicated for seasonal allergic rhinitis relief of nasal and non nasal symptoms in patients 12 years of age and older	1
https://dailymed.nlm.nih.gov/dailymed/drugInfo.cfm?setid=2a90b899-7746-43dc-ac8a-e754428eb30c	2a90b899-7746-43dc-ac8a-e754428eb30c	perennial allergic rhinitis desloratadine tablets are indicated for the relief of the nasal and non nasal symptoms of perennial allergic rhinitis in patients 12 years of age and older	1
https://dailymed.nlm.nih.gov/dailymed/drugInfo.cfm?setid=2a90b899-7746-43dc-ac8a-e754428eb30c	2a90b899-7746-43dc-ac8a-e754428eb30c	perennial allergic rhinitis relief of nasal and non nasal symptoms in patients 12 years of age and older	1
https://dailymed.nlm.nih.gov/dailymed/drugInfo.cfm?setid=2a90b899-7746-43dc-ac8a-e754428eb30c	2a90b899-7746-43dc-ac8a-e754428eb30c	seasonal allergic rhinitis desloratadine tablets are indicated for the relief of the nasal and non nasal symptoms of seasonal allergic rhinitis in patients 12 years of age and older	1
https://dailymed.nlm.nih.gov/dailymed/drugInfo.cfm?setid=2ae628e7-3b33-6a9a-e054-00144ff8d46c	2ae628e7-3b33-6a9a-e054-00144ff8d46c	me naphos mb hyo 1 tablets is indicated for the treatment of symptoms of irritative voiding	1
https://dailymed.nlm.nih.gov/dailymed/drugInfo.cfm?setid=2b25ef01-5c9e-11e1-b86c-0800200c9a66	2b25ef01-5c9e-11e1-b86c-0800200c9a66	multiple myeloma pomalyst in combination with dexamethasone is indicated for patients with multiple myeloma who have received at least two prior therapies including lenalidomide and a proteasome inhibitor and have demonstrated disease progression on or within 60 days of completion of the last therapy	1
https://dailymed.nlm.nih.gov/dailymed/drugInfo.cfm?setid=2b25ef01-5c9e-11e1-b86c-0800200c9a66	2b25ef01-5c9e-11e1-b86c-0800200c9a66	pomalyst is a thalidomide analogue indicated in combination with dexamethasone for patients with multiple myeloma who have received at least two prior therapies including lenalidomide and a proteasome inhibitor and have demonstrated disease progression on or within 60 days of completion of the last therapy	1
https://dailymed.nlm.nih.gov/dailymed/drugInfo.cfm?setid=2b7014af-0cc9-4199-90f2-ec07ac02f8cf	2b7014af-0cc9-4199-90f2-ec07ac02f8cf	the limited usefulness of agents of this class ( see clinical pharmacology ) should be weighed against possible risks inherent in their use such as those described below	0
https://dailymed.nlm.nih.gov/dailymed/drugInfo.cfm?setid=2b7014af-0cc9-4199-90f2-ec07ac02f8cf	2b7014af-0cc9-4199-90f2-ec07ac02f8cf	benzphetamine hydrochloride tablets are indicated in the management of exogenous obesity as a short term ( a few weeks ) adjunct in a regimen of weight reduction based on caloric restriction in patients with an initial body mass index ( bmi ) of 30 kg m2 or higher who have not responded to appropriate weight reducing regimen ( diet and or exercise ) alone	1
https://dailymed.nlm.nih.gov/dailymed/drugInfo.cfm?setid=2b77f66f-6891-4977-be8f-7955473d2f92	2b77f66f-6891-4977-be8f-7955473d2f92	if the fixed combination represents the dose titrated to the individual patient s needs therapy with the fixed combination may be more convenient than with the separate components	0
https://dailymed.nlm.nih.gov/dailymed/drugInfo.cfm?setid=2b77f66f-6891-4977-be8f-7955473d2f92	2b77f66f-6891-4977-be8f-7955473d2f92	metoprolol tartrate and hydrochlorothiazide tablets are indicated for the management of hypertension	1
https://dailymed.nlm.nih.gov/dailymed/drugInfo.cfm?setid=2b77f66f-6891-4977-be8f-7955473d2f92	2b77f66f-6891-4977-be8f-7955473d2f92	this fixed combination drug is not indicated for initial therapy of hypertension	2
https://dailymed.nlm.nih.gov/dailymed/drugInfo.cfm?setid=2b881e46-28c6-41e3-9ef0-bbd425abda2d	2b881e46-28c6-41e3-9ef0-bbd425abda2d	uses for absent mindedness confusion forgetfulness slow perception or comprehension	1
https://dailymed.nlm.nih.gov/dailymed/drugInfo.cfm?setid=2bae60bf-dda8-4710-9459-714552084fdd	2bae60bf-dda8-4710-9459-714552084fdd	they have not been reviewed by the food and drug administration	0
https://dailymed.nlm.nih.gov/dailymed/drugInfo.cfm?setid=2bae60bf-dda8-4710-9459-714552084fdd	2bae60bf-dda8-4710-9459-714552084fdd	these statements are based upon traditional homeopathic practice	0
https://dailymed.nlm.nih.gov/dailymed/drugInfo.cfm?setid=2bae60bf-dda8-4710-9459-714552084fdd	2bae60bf-dda8-4710-9459-714552084fdd	indications to speed muscle recovery time and assist the body in replacing spent electrolytes after exertion	1
https://dailymed.nlm.nih.gov/dailymed/drugInfo.cfm?setid=2c07ce91-cc83-45e3-bd2b-f923a9c8286c	2c07ce91-cc83-45e3-bd2b-f923a9c8286c	glofil 125 ( sodium iothalamate i 125 injection ) is indicated for evaluation of glomerular filtration in the diagnosis or monitoring of patients with renal disease	1
https://dailymed.nlm.nih.gov/dailymed/drugInfo.cfm?setid=2c1cd745-79ab-487d-b759-995794cedb92	2c1cd745-79ab-487d-b759-995794cedb92	safety and effectiveness of veregen have not been established in immunosuppressed patients in treatment of external genital and perianal warts beyond 16 weeks or for multiple treatment courses	0
https://dailymed.nlm.nih.gov/dailymed/drugInfo.cfm?setid=2c1cd745-79ab-487d-b759-995794cedb92	2c1cd745-79ab-487d-b759-995794cedb92	the safety and effectiveness of veregen have not been established for treatment beyond 16 weeks or for multiple treatment courses	0
https://dailymed.nlm.nih.gov/dailymed/drugInfo.cfm?setid=2c1cd745-79ab-487d-b759-995794cedb92	2c1cd745-79ab-487d-b759-995794cedb92	the safety and effectiveness of veregen in immunosuppressed patients have not been established	0
https://dailymed.nlm.nih.gov/dailymed/drugInfo.cfm?setid=2c1cd745-79ab-487d-b759-995794cedb92	2c1cd745-79ab-487d-b759-995794cedb92	indication veregen is indicated for the topical treatment of external genital and perianal warts ( condylomata acuminata ) in immunocompetent patients 18 years and older	1
https://dailymed.nlm.nih.gov/dailymed/drugInfo.cfm?setid=2c1cd745-79ab-487d-b759-995794cedb92	2c1cd745-79ab-487d-b759-995794cedb92	veregen is a topical ointment indicated for the treatment of external genital and perianal warts ( condylomata acuminata ) in immunocompetent patients 18 years and older	1
https://dailymed.nlm.nih.gov/dailymed/drugInfo.cfm?setid=2c1f0f4c-e57b-4df5-9a58-41d39c3d8893	2c1f0f4c-e57b-4df5-9a58-41d39c3d8893	hyophen tablets are indicated for the treatment of symptoms of irritative voiding	1
https://dailymed.nlm.nih.gov/dailymed/drugInfo.cfm?setid=2c312c31-3198-4775-91ab-294e0b4b9e7f	2c312c31-3198-4775-91ab-294e0b4b9e7f	a diagnosis of adhd ( dsm iv tr ) implies the presence of hyperactive impulsive or inattentive symptoms that caused impairment and were present before age 7 years	0
https://dailymed.nlm.nih.gov/dailymed/drugInfo.cfm?setid=2c312c31-3198-4775-91ab-294e0b4b9e7f	2c312c31-3198-4775-91ab-294e0b4b9e7f	adequate diagnosis requires the use not only of medical but of special psychological educational and social resources	0
https://dailymed.nlm.nih.gov/dailymed/drugInfo.cfm?setid=2c312c31-3198-4775-91ab-294e0b4b9e7f	2c312c31-3198-4775-91ab-294e0b4b9e7f	children ( ages 6 12 ) the efficacy of daytrana in adhd was established in two 7 week controlled trials in children adolescents ( ages 13 17 ) the efficacy of daytrana in adhd was established in one 7 week controlled study in adolescents special diagnostic considerations the specific etiology of this syndrome is unknown and there is no single diagnostic test	0
https://dailymed.nlm.nih.gov/dailymed/drugInfo.cfm?setid=2c312c31-3198-4775-91ab-294e0b4b9e7f	2c312c31-3198-4775-91ab-294e0b4b9e7f	learning may or may not be impaired	0
https://dailymed.nlm.nih.gov/dailymed/drugInfo.cfm?setid=2c312c31-3198-4775-91ab-294e0b4b9e7f	2c312c31-3198-4775-91ab-294e0b4b9e7f	need for comprehensive treatment program daytrana	0
https://dailymed.nlm.nih.gov/dailymed/drugInfo.cfm?setid=2c312c31-3198-4775-91ab-294e0b4b9e7f	2c312c31-3198-4775-91ab-294e0b4b9e7f	the diagnosis must be based upon a complete history and evaluation of the patient and not solely on the presence of the required number of dsm iv tr characteristics	0
https://dailymed.nlm.nih.gov/dailymed/drugInfo.cfm?setid=2c312c31-3198-4775-91ab-294e0b4b9e7f	2c312c31-3198-4775-91ab-294e0b4b9e7f	the efficacy of daytrana in patients diagnosed with adhd was established in two 7 week controlled clinical trials in children ( ages 6 12 ) and one 7 week controlled clinical trial in adolescents ( ages 13 17 )	0
https://dailymed.nlm.nih.gov/dailymed/drugInfo.cfm?setid=2c312c31-3198-4775-91ab-294e0b4b9e7f	2c312c31-3198-4775-91ab-294e0b4b9e7f	the symptoms must cause clinically significant impairment e g in social academic or occupational functioning and be present in two or more settings e g school ( or work ) and at home	0
https://dailymed.nlm.nih.gov/dailymed/drugInfo.cfm?setid=2c312c31-3198-4775-91ab-294e0b4b9e7f	2c312c31-3198-4775-91ab-294e0b4b9e7f	the symptoms must not be better accounted for by another mental disorder	0
https://dailymed.nlm.nih.gov/dailymed/drugInfo.cfm?setid=2c312c31-3198-4775-91ab-294e0b4b9e7f	2c312c31-3198-4775-91ab-294e0b4b9e7f	daytrana ( methylphenidate transdermal system ) is indicated for the treatment of attention deficit hyperactivity disorder ( adhd )	1
https://dailymed.nlm.nih.gov/dailymed/drugInfo.cfm?setid=2c312c31-3198-4775-91ab-294e0b4b9e7f	2c312c31-3198-4775-91ab-294e0b4b9e7f	daytrana is a cns stimulant indicated for the treatment of attention deficit hyperactivity disorder ( adhd )	1
https://dailymed.nlm.nih.gov/dailymed/drugInfo.cfm?setid=2c312c31-3198-4775-91ab-294e0b4b9e7f	2c312c31-3198-4775-91ab-294e0b4b9e7f	for the hyperactive impulsive type at least six of the following symptoms must have persisted for at least 6 months fidgeting squirming leaving seat inappropriate running climbing difficulty with quiet activities on the go excessive talking blurting answers ca n't wait turn intrusive	4
https://dailymed.nlm.nih.gov/dailymed/drugInfo.cfm?setid=2c312c31-3198-4775-91ab-294e0b4b9e7f	2c312c31-3198-4775-91ab-294e0b4b9e7f	for the inattentive type at least six of the following symptoms must have persisted for at least 6 months lack of attention to details careless mistakes lack of sustained attention poor listener failure to follow through on tasks poor organization avoids tasks requiring sustained mental effort loses things easily distracted forgetful	4
https://dailymed.nlm.nih.gov/dailymed/drugInfo.cfm?setid=2c312c31-3198-4775-91ab-294e0b4b9e7f	2c312c31-3198-4775-91ab-294e0b4b9e7f	the combined type requires both inattentive and hyperactive impulsive criteria to be met	4
https://dailymed.nlm.nih.gov/dailymed/drugInfo.cfm?setid=2c3db989-d7ad-41ed-9ebf-698dcf6c24ec	2c3db989-d7ad-41ed-9ebf-698dcf6c24ec	defitelio is indicated for the treatment of adult and pediatric patients with hepatic veno occlusive disease ( vod ) also known as sinusoidal obstruction syndrome ( sos ) with renal or pulmonary dysfunction following hematopoietic stem cell transplantation ( hsct )	1
https://dailymed.nlm.nih.gov/dailymed/drugInfo.cfm?setid=2c3db989-d7ad-41ed-9ebf-698dcf6c24ec	2c3db989-d7ad-41ed-9ebf-698dcf6c24ec	defitelio is indicated for the treatment of adult and pediatric patients with hepatic veno occlusive disease ( vod ) also known as sinusoidal obstruction syndrome ( sos ) with renal or pulmonary dysfunction following hematopoietic stem cell transplantation ( hsct )	1
https://dailymed.nlm.nih.gov/dailymed/drugInfo.cfm?setid=2c516866-b1c3-4910-b665-6c20ca21e9af	2c516866-b1c3-4910-b665-6c20ca21e9af	indications for the temporary relief of symptoms associated with chronic skin disorders such as warts itching and eczema symptoms of liver damage such as nausea vomiting and right upper quadrant pain and symptoms of depression such as feeling sad difficulty in concentrating and inability to focus	1
https://dailymed.nlm.nih.gov/dailymed/drugInfo.cfm?setid=2ceb0136-7075-4175-a49d-c8c228aa0a7a	2ceb0136-7075-4175-a49d-c8c228aa0a7a	primidone used alone or concomitantly with other anticonvulsants is indicated in the control of grand mal psychomotor and focal epileptic seizures	1
https://dailymed.nlm.nih.gov/dailymed/drugInfo.cfm?setid=2ceb0136-7075-4175-a49d-c8c228aa0a7a	2ceb0136-7075-4175-a49d-c8c228aa0a7a	it may control grand mal seizures refractory to other anticonvulsant therapy	1
https://dailymed.nlm.nih.gov/dailymed/drugInfo.cfm?setid=2d001581-f547-42a5-bc34-0738c2854f04	2d001581-f547-42a5-bc34-0738c2854f04	the drug is indicated for the relief of symptoms including pain and inflammation associated with arthritis or trauma ( such as sprains strains dislocations repetitive overuse injuries traumatic edema post surgical edema hematoma general swelling of joints and soft tissues ) to areas such as hand wrist elbow shoulder neck back knees ankles feet and toes	1
https://dailymed.nlm.nih.gov/dailymed/drugInfo.cfm?setid=2d18cfc4-e0de-4814-a712-c1b7c504bff5	2d18cfc4-e0de-4814-a712-c1b7c504bff5	bydureon bcise has not been studied in patients with a history of pancreatitis	0
https://dailymed.nlm.nih.gov/dailymed/drugInfo.cfm?setid=2d18cfc4-e0de-4814-a712-c1b7c504bff5	2d18cfc4-e0de-4814-a712-c1b7c504bff5	bydureon bcise is an extended release formulation of exenatide	0
https://dailymed.nlm.nih.gov/dailymed/drugInfo.cfm?setid=2d18cfc4-e0de-4814-a712-c1b7c504bff5	2d18cfc4-e0de-4814-a712-c1b7c504bff5	bydureon bcise is an extended release formulation of exenatide	0
https://dailymed.nlm.nih.gov/dailymed/drugInfo.cfm?setid=2d18cfc4-e0de-4814-a712-c1b7c504bff5	2d18cfc4-e0de-4814-a712-c1b7c504bff5	bydureon bcise is not a substitute for insulin	0
https://dailymed.nlm.nih.gov/dailymed/drugInfo.cfm?setid=2d18cfc4-e0de-4814-a712-c1b7c504bff5	2d18cfc4-e0de-4814-a712-c1b7c504bff5	consider other antidiabetic therapies in patients with a history of pancreatitis	0
https://dailymed.nlm.nih.gov/dailymed/drugInfo.cfm?setid=2d18cfc4-e0de-4814-a712-c1b7c504bff5	2d18cfc4-e0de-4814-a712-c1b7c504bff5	has not been studied in patients with a history of pancreatitis	0
https://dailymed.nlm.nih.gov/dailymed/drugInfo.cfm?setid=2d18cfc4-e0de-4814-a712-c1b7c504bff5	2d18cfc4-e0de-4814-a712-c1b7c504bff5	the concurrent use of bydureon bcise with insulin has not been studied and is not recommended	0
https://dailymed.nlm.nih.gov/dailymed/drugInfo.cfm?setid=2d18cfc4-e0de-4814-a712-c1b7c504bff5	2d18cfc4-e0de-4814-a712-c1b7c504bff5	use with insulin has not been studied and is not recommended	0
https://dailymed.nlm.nih.gov/dailymed/drugInfo.cfm?setid=2d18cfc4-e0de-4814-a712-c1b7c504bff5	2d18cfc4-e0de-4814-a712-c1b7c504bff5	bydureon bcise is a glucagon like peptide 1 ( glp 1 ) receptor agonist indicated as an adjunct to diet and exercise to improve glycemic control in adults with type 2 diabetes mellitus	1
https://dailymed.nlm.nih.gov/dailymed/drugInfo.cfm?setid=2d18cfc4-e0de-4814-a712-c1b7c504bff5	2d18cfc4-e0de-4814-a712-c1b7c504bff5	bydureon bcise is indicated as an adjunct to diet and exercise to improve glycemic control in adults with type 2 diabetes mellitus see clinical studies	1
https://dailymed.nlm.nih.gov/dailymed/drugInfo.cfm?setid=2d18cfc4-e0de-4814-a712-c1b7c504bff5	2d18cfc4-e0de-4814-a712-c1b7c504bff5	bydureon bcise is not indicated for use in patients with type 1 diabetes mellitus or for the treatment of diabetic ketoacidosis as it would not be effective in these settings	2
https://dailymed.nlm.nih.gov/dailymed/drugInfo.cfm?setid=2d18cfc4-e0de-4814-a712-c1b7c504bff5	2d18cfc4-e0de-4814-a712-c1b7c504bff5	do not coadminister with other exenatide containing products	2
https://dailymed.nlm.nih.gov/dailymed/drugInfo.cfm?setid=2d18cfc4-e0de-4814-a712-c1b7c504bff5	2d18cfc4-e0de-4814-a712-c1b7c504bff5	not recommended as first line therapy for patients inadequately controlled on diet and exercise	2
https://dailymed.nlm.nih.gov/dailymed/drugInfo.cfm?setid=2d18cfc4-e0de-4814-a712-c1b7c504bff5	2d18cfc4-e0de-4814-a712-c1b7c504bff5	bydureon bcise should not be used with other products containing the active ingredient exenatide	2
https://dailymed.nlm.nih.gov/dailymed/drugInfo.cfm?setid=2d18cfc4-e0de-4814-a712-c1b7c504bff5	2d18cfc4-e0de-4814-a712-c1b7c504bff5	bydureon bcise is not recommended as first line therapy for patients who have inadequate glycemic control on diet and exercise because of the uncertain relevance of the rat thyroid c cell tumor findings to humans	2
https://dailymed.nlm.nih.gov/dailymed/drugInfo.cfm?setid=2d18cfc4-e0de-4814-a712-c1b7c504bff5	2d18cfc4-e0de-4814-a712-c1b7c504bff5	should not be used to treat type 1 diabetes or diabetic ketoacidosis	2
https://dailymed.nlm.nih.gov/dailymed/drugInfo.cfm?setid=2d301358-6291-4ec1-bd87-37b4ad9bd850	2d301358-6291-4ec1-bd87-37b4ad9bd850	treatment of schizophrenia see clinical studies	0
https://dailymed.nlm.nih.gov/dailymed/drugInfo.cfm?setid=2d301358-6291-4ec1-bd87-37b4ad9bd850	2d301358-6291-4ec1-bd87-37b4ad9bd850	rexulti is an atypical antipsychotic indicated for use as an adjunctive therapy to antidepressants for the treatment of major depressive disorder ( mdd ) treatment of schizophrenia	1
https://dailymed.nlm.nih.gov/dailymed/drugInfo.cfm?setid=2d301358-6291-4ec1-bd87-37b4ad9bd850	2d301358-6291-4ec1-bd87-37b4ad9bd850	rexulti is indicated for adjunctive treatment of major depressive disorder ( mdd ) see clinical studies	1
https://dailymed.nlm.nih.gov/dailymed/drugInfo.cfm?setid=2d3ef049-e9c0-3e60-e054-00144ff88e88	2d3ef049-e9c0-3e60-e054-00144ff88e88	for temporary relief of symptms of excess body fat and the inability to metabolize body fat	1
https://dailymed.nlm.nih.gov/dailymed/drugInfo.cfm?setid=2d4d6a8e-3122-4b91-b46a-5708e60ea5c1	2d4d6a8e-3122-4b91-b46a-5708e60ea5c1	keveyis is an oral carbonic anhydrase inhibitor indicated for the treatment of primary hyperkalemic periodic paralysis primary hypokalemic periodic paralysis and related variants	1
https://dailymed.nlm.nih.gov/dailymed/drugInfo.cfm?setid=2d4d6a8e-3122-4b91-b46a-5708e60ea5c1	2d4d6a8e-3122-4b91-b46a-5708e60ea5c1	keveyis is indicated for the treatment of primary hyperkalemic periodic paralysis primary hypokalemic periodic paralysis and related variants	1
https://dailymed.nlm.nih.gov/dailymed/drugInfo.cfm?setid=2da2ac3d-1a86-4b48-af71-315fd373dde6	2da2ac3d-1a86-4b48-af71-315fd373dde6	perennial and seasonal allergic rhinitis vasomotor rhinitis allergic conjunctivitis due to inhalant allergens and foods mild uncomplicated allergic skin manifestations of urticaria and angioedema	1
https://dailymed.nlm.nih.gov/dailymed/drugInfo.cfm?setid=2da2ac3d-1a86-4b48-af71-315fd373dde6	2da2ac3d-1a86-4b48-af71-315fd373dde6	cold urticaria dermatographism as therapy for anaphylactic reactions adjunctive to epinephrine and other standard measures after the acute manifestations have been controlled	1
https://dailymed.nlm.nih.gov/dailymed/drugInfo.cfm?setid=2dbd0671-c565-40c5-bf0f-e324db26799c	2dbd0671-c565-40c5-bf0f-e324db26799c	anoro ellipta is a combination anticholinergic long acting beta2 adrenergic agonist ( anticholinergic laba ) indicated for the long term once daily maintenance treatment of airflow obstruction in patients with chronic obstructive pulmonary disease ( copd ) including chronic bronchitis and or emphysema	1
https://dailymed.nlm.nih.gov/dailymed/drugInfo.cfm?setid=2dbd0671-c565-40c5-bf0f-e324db26799c	2dbd0671-c565-40c5-bf0f-e324db26799c	anoro ellipta is a combination of umeclidinium an anticholinergic and vilanterol a long acting beta2 adrenergic agonist ( laba ) indicated for the long term once daily maintenance treatment of airflow obstruction in patients with chronic obstructive pulmonary disease ( copd )	1
https://dailymed.nlm.nih.gov/dailymed/drugInfo.cfm?setid=2dbd0671-c565-40c5-bf0f-e324db26799c	2dbd0671-c565-40c5-bf0f-e324db26799c	not indicated for relief of acute bronchospasm or for the treatment of asthma	2
https://dailymed.nlm.nih.gov/dailymed/drugInfo.cfm?setid=2dbd0671-c565-40c5-bf0f-e324db26799c	2dbd0671-c565-40c5-bf0f-e324db26799c	important anoro ellipta is not indicated for the relief of acute bronchospasm or for the treatment of asthma	2
https://dailymed.nlm.nih.gov/dailymed/drugInfo.cfm?setid=2dd25bf2-f1a7-4bc4-bdf2-12d9065ea0cf	2dd25bf2-f1a7-4bc4-bdf2-12d9065ea0cf	nestabs dha is indicated to provide vitamin mineral and omega 3 fatty acid supplementation to women throughout pregnancy during the postnatal for both lactating and nonlactating mothers	1
https://dailymed.nlm.nih.gov/dailymed/drugInfo.cfm?setid=2dd25bf2-f1a7-4bc4-bdf2-12d9065ea0cf	2dd25bf2-f1a7-4bc4-bdf2-12d9065ea0cf	nestabs dha is also beneficial in improving the nutritional status of women prior to conception	1
https://dailymed.nlm.nih.gov/dailymed/drugInfo.cfm?setid=2dd58c88-142f-41ad-bc31-0a4fff074970	2dd58c88-142f-41ad-bc31-0a4fff074970	note although ceftibuten used empirically was equivalent to comparators in the treatment of clinically and or microbiologically documented acute otitis media the efficacy against streptococcus pneumoniae was 23 less than control	0
https://dailymed.nlm.nih.gov/dailymed/drugInfo.cfm?setid=2dd58c88-142f-41ad-bc31-0a4fff074970	2dd58c88-142f-41ad-bc31-0a4fff074970	note in acute bacterial exacerbations of chronic bronchitis clinical trials where moraxella catarrhalis was isolated from infected sputum at baseline ceftibuten clinical efficacy was 22 less than control	0
https://dailymed.nlm.nih.gov/dailymed/drugInfo.cfm?setid=2dd58c88-142f-41ad-bc31-0a4fff074970	2dd58c88-142f-41ad-bc31-0a4fff074970	cedax ( ceftibuten ) is indicated for the treatment of individuals with mild to moderate infections caused by susceptible strains of the designated microorganisms in the specific conditions listed below ( see dosage and administration and clinical studies sections )	1
https://dailymed.nlm.nih.gov/dailymed/drugInfo.cfm?setid=2dd58c88-142f-41ad-bc31-0a4fff074970	2dd58c88-142f-41ad-bc31-0a4fff074970	acute bacterial exacerbations of chronic bronchitis due to haemophilus influenzae ( including lactamase producing strains ) moraxella catarrhalis ( including lactamase producing strains ) or streptococcus pneumoniae ( penicillin susceptible strains only )	1
https://dailymed.nlm.nih.gov/dailymed/drugInfo.cfm?setid=2dd58c88-142f-41ad-bc31-0a4fff074970	2dd58c88-142f-41ad-bc31-0a4fff074970	acute bacterial otitis media due to haemophilus influenzae ( including lactamase producing strains ) moraxella catarrhalis ( including lactamase producing strains ) or streptococcus pyogenes	1
https://dailymed.nlm.nih.gov/dailymed/drugInfo.cfm?setid=2dd58c88-142f-41ad-bc31-0a4fff074970	2dd58c88-142f-41ad-bc31-0a4fff074970	pharyngitis and tonsillitis due to streptococcus pyogenes	1
https://dailymed.nlm.nih.gov/dailymed/drugInfo.cfm?setid=2dd58c88-142f-41ad-bc31-0a4fff074970	2dd58c88-142f-41ad-bc31-0a4fff074970	ceftibuten is generally effective in the eradication of streptococcus pyogenes from the oropharynx however data establishing the efficacy of the cedax product for the prophylaxis of subsequent rheumatic fever	1
https://dailymed.nlm.nih.gov/dailymed/drugInfo.cfm?setid=2dd58c88-142f-41ad-bc31-0a4fff074970	2dd58c88-142f-41ad-bc31-0a4fff074970	therefore ceftibuten should be given empirically only when adequate antimicrobial coverage against streptococcus pneumoniae has been previously administered	4
https://dailymed.nlm.nih.gov/dailymed/drugInfo.cfm?setid=2e11cbfd-47c8-4d0f-ac7d-0beca0ea58aa	2e11cbfd-47c8-4d0f-ac7d-0beca0ea58aa	ertaczo ( sertaconazole nitrate ) cream 2 is indicated for the topical treatment of interdigital tinea pedis in immunocompetent patients 12 years of age and older caused by trichophyton rubrum trichophyton mentagrophytes and epidermophyton floccosum	1
https://dailymed.nlm.nih.gov/dailymed/drugInfo.cfm?setid=2e5365ff-cb2a-4b16-b2c7-e35c6bf2de13	2e5365ff-cb2a-4b16-b2c7-e35c6bf2de13	actemra ( tocilizumab ) is an interleukin 6 ( il 6 ) receptor antagonist indicated for treatment of rheumatoid arthritis ( ra ) adult patients with moderately to severely active rheumatoid arthritis who have had an inadequate response to one or more disease modifying anti rheumatic drugs ( dmards )	1
https://dailymed.nlm.nih.gov/dailymed/drugInfo.cfm?setid=2e5365ff-cb2a-4b16-b2c7-e35c6bf2de13	2e5365ff-cb2a-4b16-b2c7-e35c6bf2de13	cytokine release syndrome ( crs ) adults and pediatric patients 2 years of age and older with chimeric antigen receptor ( car ) t cell induced severe or life threatening cytokine release syndrome	1
https://dailymed.nlm.nih.gov/dailymed/drugInfo.cfm?setid=2e5365ff-cb2a-4b16-b2c7-e35c6bf2de13	2e5365ff-cb2a-4b16-b2c7-e35c6bf2de13	giant cell arteritis ( gca ) actemra ( tocilizumab ) is indicated for the treatment of giant cell arteritis ( gca ) in adult patients	1
https://dailymed.nlm.nih.gov/dailymed/drugInfo.cfm?setid=2e5365ff-cb2a-4b16-b2c7-e35c6bf2de13	2e5365ff-cb2a-4b16-b2c7-e35c6bf2de13	giant cell arteritis ( gca ) adult patients with giant cell arteritis	1
https://dailymed.nlm.nih.gov/dailymed/drugInfo.cfm?setid=2e5365ff-cb2a-4b16-b2c7-e35c6bf2de13	2e5365ff-cb2a-4b16-b2c7-e35c6bf2de13	polyarticular juvenile idiopathic arthritis ( pjia ) actemra ( tocilizumab ) is indicated for the treatment of active polyarticular juvenile idiopathic arthritis in patients 2 years of ag	1
https://dailymed.nlm.nih.gov/dailymed/drugInfo.cfm?setid=2e5365ff-cb2a-4b16-b2c7-e35c6bf2de13	2e5365ff-cb2a-4b16-b2c7-e35c6bf2de13	polyarticular juvenile idiopathic arthritis ( pjia ) patients 2 years of age and older with active polyarticular juvenile idiopathic arthritis	1
https://dailymed.nlm.nih.gov/dailymed/drugInfo.cfm?setid=2e5365ff-cb2a-4b16-b2c7-e35c6bf2de13	2e5365ff-cb2a-4b16-b2c7-e35c6bf2de13	rheumatoid arthritis ( ra ) actemra ( tocilizumab ) is indicated for the treatment of adult patients with moderately to severely active rheumatoid arthritis who have had an inadequate response to one or more disease modifying anti rheumatic drugs ( dmards )	1
https://dailymed.nlm.nih.gov/dailymed/drugInfo.cfm?setid=2e5365ff-cb2a-4b16-b2c7-e35c6bf2de13	2e5365ff-cb2a-4b16-b2c7-e35c6bf2de13	systemic juvenile idiopathic arthritis ( sjia ) patients 2 years of age and older with active systemic juvenile idiopathic arthritis	1
https://dailymed.nlm.nih.gov/dailymed/drugInfo.cfm?setid=2e7c1e97-b8b2-44c0-aeac-18f9142a522b	2e7c1e97-b8b2-44c0-aeac-18f9142a522b	albuterol tablets are indicated for the relief of bronchospasm in adults and children 6 years of age and older with reversible obstructive airway disease	1
https://dailymed.nlm.nih.gov/dailymed/drugInfo.cfm?setid=2e8c3537-36d7-4de5-9b5c-7a624b9a9e6e	2e8c3537-36d7-4de5-9b5c-7a624b9a9e6e	esbriet is a pyridone indicated for the treatment of idiopathic pulmonary fibrosis ( ipf )	1
https://dailymed.nlm.nih.gov/dailymed/drugInfo.cfm?setid=2e8c3537-36d7-4de5-9b5c-7a624b9a9e6e	2e8c3537-36d7-4de5-9b5c-7a624b9a9e6e	esbriet is indicated for the treatment of idiopathic pulmonary fibrosis ( ipf )	1
https://dailymed.nlm.nih.gov/dailymed/drugInfo.cfm?setid=2e8f5361-5b20-f3aa-743d-4fe0cd562959	2e8f5361-5b20-f3aa-743d-4fe0cd562959	formulated for symptoms associated with a compromised immune system such as hypersensitivity debility glandular swellings infections and inflammation	1
https://dailymed.nlm.nih.gov/dailymed/archives/index.cfm?query=2eb798cf-f480-408d-8feb-73f4f943e884	2eb798cf-f480-408d-8feb-73f4f943e884	granisetron hydrochloride injection usp is a serotonin 3 ( 5 ht3 ) receptor antagonist indicated for prevention of nausea and or vomiting associated with initial and repeat courses of emetogenic cancer therapy including high dose cisplatin	1
https://dailymed.nlm.nih.gov/dailymed/archives/index.cfm?query=2eb798cf-f480-408d-8feb-73f4f943e884	2eb798cf-f480-408d-8feb-73f4f943e884	granisetron hydrochloride injection usp is a serotonin 3 ( 5 ht3 ) receptor antagonist indicated for the prevention of nausea and or vomiting associated with initial and repeat courses of emetogenic cancer therapy including high dose cisplatin	1
https://dailymed.nlm.nih.gov/dailymed/drugInfo.cfm?setid=2ec547bc-355c-42d4-a197-72e652c212de	2ec547bc-355c-42d4-a197-72e652c212de	hepatamine is indicated for the treatment of hepatic encephalopathy in patients with cirrhosis or hepatitis	1
https://dailymed.nlm.nih.gov/dailymed/drugInfo.cfm?setid=2ec547bc-355c-42d4-a197-72e652c212de	2ec547bc-355c-42d4-a197-72e652c212de	hepatamine provides nutritional support for patients with these diseases of the liver who require parenteral nutrition and are intolerant of general purpose amino acid injections which are contraindicated in patients with hepatic coma	1
https://dailymed.nlm.nih.gov/dailymed/drugInfo.cfm?setid=2ecb42a2-82f1-456b-8f1e-02c2d0a7b5ad	2ecb42a2-82f1-456b-8f1e-02c2d0a7b5ad	it is highly palatable pleasant tasting and tolerable even when administered for long periods	0
https://dailymed.nlm.nih.gov/dailymed/drugInfo.cfm?setid=2ecb42a2-82f1-456b-8f1e-02c2d0a7b5ad	2ecb42a2-82f1-456b-8f1e-02c2d0a7b5ad	potassium citrate and sodium citrate do not neutralize the gastric juice or disturb digestion	0
https://dailymed.nlm.nih.gov/dailymed/drugInfo.cfm?setid=2ecb42a2-82f1-456b-8f1e-02c2d0a7b5ad	2ecb42a2-82f1-456b-8f1e-02c2d0a7b5ad	this product alkalinizes the urine without producing a systemic alkalosis in recommended dosage	0
https://dailymed.nlm.nih.gov/dailymed/drugInfo.cfm?setid=2ecb42a2-82f1-456b-8f1e-02c2d0a7b5ad	2ecb42a2-82f1-456b-8f1e-02c2d0a7b5ad	indications and advantages tricitrates sf oral solution is an effective alkalinizing agent useful in those conditions where long term maintenance of an alkaline urine is desirable such as in patients with uric acid and cystine calculi of the urinary tract	1
https://dailymed.nlm.nih.gov/dailymed/drugInfo.cfm?setid=2ecb42a2-82f1-456b-8f1e-02c2d0a7b5ad	2ecb42a2-82f1-456b-8f1e-02c2d0a7b5ad	it is also effective in correcting the acidosis of certain renal tubular disorders	1
https://dailymed.nlm.nih.gov/dailymed/drugInfo.cfm?setid=2ecb42a2-82f1-456b-8f1e-02c2d0a7b5ad	2ecb42a2-82f1-456b-8f1e-02c2d0a7b5ad	in addition it is a valuable adjuvant when administered with uricosuric agents in gout therapy since urates tend to crystallize out of an acid urine	1
https://dailymed.nlm.nih.gov/dailymed/drugInfo.cfm?setid=2ecb42a2-82f1-456b-8f1e-02c2d0a7b5ad	2ecb42a2-82f1-456b-8f1e-02c2d0a7b5ad	this product is highly concentrated and when administered after meals and before bedtime allows one to maintain an alkaline urine ph around the clock usually without the necessity of a 2 a m dose	4
https://dailymed.nlm.nih.gov/dailymed/drugInfo.cfm?setid=2eda833b-1357-4ed4-a093-194524fcb061	2eda833b-1357-4ed4-a093-194524fcb061	erythema nodosum leprosum thalomid is indicated for the acute treatment of the cutaneous manifestations of moderate to severe erythema nodosum leprosum ( enl )	1
https://dailymed.nlm.nih.gov/dailymed/drugInfo.cfm?setid=2eda833b-1357-4ed4-a093-194524fcb061	2eda833b-1357-4ed4-a093-194524fcb061	multiple myeloma thalomid in combination with dexamethasone is indicated for the treatment of patients with newly diagnosed multiple myeloma ( mm ) see clinical studies	1
https://dailymed.nlm.nih.gov/dailymed/drugInfo.cfm?setid=2eda833b-1357-4ed4-a093-194524fcb061	2eda833b-1357-4ed4-a093-194524fcb061	thalomid in combination with dexamethasone is indicated for the treatment of patients with newly diagnosed multiple myeloma ( mm )	1
https://dailymed.nlm.nih.gov/dailymed/drugInfo.cfm?setid=2eda833b-1357-4ed4-a093-194524fcb061	2eda833b-1357-4ed4-a093-194524fcb061	thalomid is also indicated as maintenance therapy for prevention and suppression of the cutaneous manifestations of enl recurrence	1
https://dailymed.nlm.nih.gov/dailymed/drugInfo.cfm?setid=2eda833b-1357-4ed4-a093-194524fcb061	2eda833b-1357-4ed4-a093-194524fcb061	thalomid is also indicated as maintenance therapy for prevention and suppression of the cutaneous manifestations of enl recurrence see clinical studies	1
https://dailymed.nlm.nih.gov/dailymed/drugInfo.cfm?setid=2eda833b-1357-4ed4-a093-194524fcb061	2eda833b-1357-4ed4-a093-194524fcb061	thalomid is indicated for the acute treatment of the cutaneous manifestations of moderate to severe erythema nodosum leprosum ( enl )	1
https://dailymed.nlm.nih.gov/dailymed/drugInfo.cfm?setid=2eda833b-1357-4ed4-a093-194524fcb061	2eda833b-1357-4ed4-a093-194524fcb061	thalomid is not indicated as monotherapy for such enl treatment in the presence of moderate to severe neuritis	2
https://dailymed.nlm.nih.gov/dailymed/archives/index.cfm?query=2f4c571b-a27e-40ef-b0cd-e6e44ac9a15e	2f4c571b-a27e-40ef-b0cd-e6e44ac9a15e	eradication of h pylori has been shown to reduce the risk of duodenal ulcer recurrence	1
https://dailymed.nlm.nih.gov/dailymed/archives/index.cfm?query=2f4c571b-a27e-40ef-b0cd-e6e44ac9a15e	2f4c571b-a27e-40ef-b0cd-e6e44ac9a15e	h pylori eradication to reduce the risk of duodenal ulcer recurrence the components in prevpac ( prevacid amoxicillin and clarithromycin ) are indicated for the treatment of patients with h pylori infection and duodenal ulcer disease ( active or one year history of a duodenal ulcer ) to eradicate h pylori	1
https://dailymed.nlm.nih.gov/dailymed/archives/index.cfm?query=2f4c571b-a27e-40ef-b0cd-e6e44ac9a15e	2f4c571b-a27e-40ef-b0cd-e6e44ac9a15e	to reduce the development of drug resistant bacteria and maintain the effectiveness of prevpac and other antibacterial drugs prevpac should be used only to treat or prevent infections that are proven or strongly suspected to be caused by susceptible bacteria	4
https://dailymed.nlm.nih.gov/dailymed/drugInfo.cfm?setid=2f58df9c-59fb-4d13-65be-4aff52f223e2	2f58df9c-59fb-4d13-65be-4aff52f223e2	no incremental benefit of vytorin on cardiovascular morbidity and mortality over and above that demonstrated for simvastatin has been established	0
https://dailymed.nlm.nih.gov/dailymed/drugInfo.cfm?setid=2f58df9c-59fb-4d13-65be-4aff52f223e2	2f58df9c-59fb-4d13-65be-4aff52f223e2	vytorin has not been studied in fredrickson type i iii iv and v dyslipidemias	0
https://dailymed.nlm.nih.gov/dailymed/drugInfo.cfm?setid=2f58df9c-59fb-4d13-65be-4aff52f223e2	2f58df9c-59fb-4d13-65be-4aff52f223e2	homozygous familial hypercholesterolemia ( hofh ) vytorin is indicated for the reduction of elevated total c and ldl c in patients with homozygous familial hypercholesterolemia as an adjunct to other lipid lowering treatments ( e g ldl apheresis ) or if such treatments are unavailable	1
https://dailymed.nlm.nih.gov/dailymed/drugInfo.cfm?setid=2f58df9c-59fb-4d13-65be-4aff52f223e2	2f58df9c-59fb-4d13-65be-4aff52f223e2	primary hyperlipidemia vytorin is indicated for the reduction of elevated total cholesterol ( total low density lipoprotein cholesterol ( ldl apolipoprotein b ( apo b ) triglycerides ( tg ) and non high density lipoprotein cholesterol ( non hdl and to increase high density lipoprotein cholesterol ( hdl in patients with primary ( heterozygous familial and non familial ) hyperlipidemia or mixed hyp…	1
https://dailymed.nlm.nih.gov/dailymed/drugInfo.cfm?setid=2f58df9c-59fb-4d13-65be-4aff52f223e2	2f58df9c-59fb-4d13-65be-4aff52f223e2	reduce elevated total c and ldl c in patients with homozygous familial hypercholesterolemia ( hofh ) as an adjunct to other lipid lowering treatments	1
https://dailymed.nlm.nih.gov/dailymed/drugInfo.cfm?setid=2f58df9c-59fb-4d13-65be-4aff52f223e2	2f58df9c-59fb-4d13-65be-4aff52f223e2	vytorin which contains a cholesterol absorption inhibitor and an hmg coa reductase inhibitor ( statin ) is indicated as adjunctive therapy to diet to reduce elevated total c ldl c apo b tg and non hdl c and to increase hdl c in patients with primary ( heterozygous familial and non familial ) hyperlipidemia or mixed hyperlipidemia	1
https://dailymed.nlm.nih.gov/dailymed/drugInfo.cfm?setid=2f5e24de-3956-4724-a5d7-fe81dcb07f6e	2f5e24de-3956-4724-a5d7-fe81dcb07f6e	the safety and effectiveness of colchicine capsules for acute treatment of gout flares during prophylaxis has not been studied	0
https://dailymed.nlm.nih.gov/dailymed/drugInfo.cfm?setid=2f5e24de-3956-4724-a5d7-fe81dcb07f6e	2f5e24de-3956-4724-a5d7-fe81dcb07f6e	colchicine capsules are indicated for prophylaxis of gout flares in adults	1
https://dailymed.nlm.nih.gov/dailymed/drugInfo.cfm?setid=2f5e24de-3956-4724-a5d7-fe81dcb07f6e	2f5e24de-3956-4724-a5d7-fe81dcb07f6e	colchicine capsules are not an analgesic medication and should not be used to treat pain from other causes	2
https://dailymed.nlm.nih.gov/dailymed/drugInfo.cfm?setid=2fa3c528-1777-4628-8a55-a69dae2381a3	2fa3c528-1777-4628-8a55-a69dae2381a3	benlysta has not been studied in combination with other biologics or intravenous cyclophosphamide	0
https://dailymed.nlm.nih.gov/dailymed/drugInfo.cfm?setid=2fa3c528-1777-4628-8a55-a69dae2381a3	2fa3c528-1777-4628-8a55-a69dae2381a3	benlysta ( belimumab ) is indicated for the treatment of adult patients with active autoantibody positive systemic lupus erythematosus ( sle ) who are receiving standard therapy	1
https://dailymed.nlm.nih.gov/dailymed/drugInfo.cfm?setid=2fa3c528-1777-4628-8a55-a69dae2381a3	2fa3c528-1777-4628-8a55-a69dae2381a3	benlysta is a b lymphocyte stimulator ( blys ) specific inhibitor indicated for the treatment of adult patients with active autoantibody positive systemic lupus erythematosus who are receiving standard therapy	1
https://dailymed.nlm.nih.gov/dailymed/drugInfo.cfm?setid=2fa3c528-1777-4628-8a55-a69dae2381a3	2fa3c528-1777-4628-8a55-a69dae2381a3	the efficacy of benlysta has not been evaluated in patients with severe active lupus nephritis or severe active central nervous system lupus	2
https://dailymed.nlm.nih.gov/dailymed/drugInfo.cfm?setid=2fa3c528-1777-4628-8a55-a69dae2381a3	2fa3c528-1777-4628-8a55-a69dae2381a3	the efficacy of benlysta has not been evaluated in patients with severe active lupus nephritis or severe active central nervous system lupus	2
https://dailymed.nlm.nih.gov/dailymed/drugInfo.cfm?setid=2fa3c528-1777-4628-8a55-a69dae2381a3	2fa3c528-1777-4628-8a55-a69dae2381a3	use of benlysta is not recommended in these situations	2
https://dailymed.nlm.nih.gov/dailymed/drugInfo.cfm?setid=2fb653d6-e2b2-4969-831b-c0dc37b9c0cc	2fb653d6-e2b2-4969-831b-c0dc37b9c0cc	requirements of vitamin b12 in excess of normal ( due to pregnancy thyrotoxicosis hemolytic anemia hemorrhage malignancy hepatic and renal disease ) can usually be met with oral supplementation	0
https://dailymed.nlm.nih.gov/dailymed/drugInfo.cfm?setid=2fb653d6-e2b2-4969-831b-c0dc37b9c0cc	2fb653d6-e2b2-4969-831b-c0dc37b9c0cc	such measures remove the need for long term administration of cyanocobalamin	0
https://dailymed.nlm.nih.gov/dailymed/drugInfo.cfm?setid=2fb653d6-e2b2-4969-831b-c0dc37b9c0cc	2fb653d6-e2b2-4969-831b-c0dc37b9c0cc	cyanocobalamin is indicated for vitamin b12 deficiencies due to malabsorption which may be associated with the following conditions addisonian ( pernicious ) anemia gastrointestinal pathology dysfunction or surgery including gluten enteropathy or sprue small bowel bacteria overgrowth total or partial gastrectomy fish tapeworm infestation malignancy of pancreas or bowel folic acid deficiency it ma…	1
https://dailymed.nlm.nih.gov/dailymed/drugInfo.cfm?setid=2fb653d6-e2b2-4969-831b-c0dc37b9c0cc	2fb653d6-e2b2-4969-831b-c0dc37b9c0cc	cyanocobalamin injection usp is also suitable for the vitamin b12 absorption test ( schilling test )	1
https://dailymed.nlm.nih.gov/dailymed/drugInfo.cfm?setid=2fbcc40c-f102-4abe-bce5-a93de95874fe	2fbcc40c-f102-4abe-bce5-a93de95874fe	a negative skin test to prepen is associated with an incidence of immediate allergic reactions of less than 5 after the administration of therapeutic penicillin whereas the incidence may be more than 50 in a history positive patient with a positive skin test to prepen	0
https://dailymed.nlm.nih.gov/dailymed/drugInfo.cfm?setid=2fbcc40c-f102-4abe-bce5-a93de95874fe	2fbcc40c-f102-4abe-bce5-a93de95874fe	similarly when deciding the risk of proposed penicillin treatment there are not enough data at present to permit relative weighing in individual cases of a history of clinical penicillin hypersensitivity as compared to positive skin tests to prepen and or minor penicillin determinants	0
https://dailymed.nlm.nih.gov/dailymed/drugInfo.cfm?setid=2fbcc40c-f102-4abe-bce5-a93de95874fe	2fbcc40c-f102-4abe-bce5-a93de95874fe	these allergic reactions are predominantly dermatologic	0
https://dailymed.nlm.nih.gov/dailymed/drugInfo.cfm?setid=2fbcc40c-f102-4abe-bce5-a93de95874fe	2fbcc40c-f102-4abe-bce5-a93de95874fe	whether a negative skin test to prepen predicts a lower risk of anaphylaxis is not established	0
https://dailymed.nlm.nih.gov/dailymed/drugInfo.cfm?setid=2fbcc40c-f102-4abe-bce5-a93de95874fe	2fbcc40c-f102-4abe-bce5-a93de95874fe	prepen is indicated for the assessment of sensitization to penicillin ( benzylpenicillin or penicillin g ) in patients suspected to have clinical penicillin hypersensitivity	1
https://dailymed.nlm.nih.gov/dailymed/drugInfo.cfm?setid=2fe8d7ad-2158-4169-94b0-719ad20242b7	2fe8d7ad-2158-4169-94b0-719ad20242b7	alocril ophthalmic solution is indicated for the treatment of itching associated with allergic conjunctivitis	1
https://dailymed.nlm.nih.gov/dailymed/drugInfo.cfm?setid=30046b6b-09ea-46b1-8e60-61c53e1e7282	30046b6b-09ea-46b1-8e60-61c53e1e7282	when administered intravenously 15 30 minutes prior to intravenous administration of sodium pertechnetate tc99m for in vivo red blood cell labeling approximately 75 percent of the injected activity remains in the blood pool	0
https://dailymed.nlm.nih.gov/dailymed/drugInfo.cfm?setid=30046b6b-09ea-46b1-8e60-61c53e1e7282	30046b6b-09ea-46b1-8e60-61c53e1e7282	stannous pyrophosphate is indicated as a blood pool imaging agent which may be used for gated pool imaging and for the detection of sites of gastrointestinal bleeding	1
https://dailymed.nlm.nih.gov/dailymed/drugInfo.cfm?setid=30046b6b-09ea-46b1-8e60-61c53e1e7282	30046b6b-09ea-46b1-8e60-61c53e1e7282	it is also indicated as a skeletal imaging agent used to demonstrate areas of altered osteogenesis and a cardiac imaging agent used as an adjunct in the diagnosis of acute myocardial infarction	1
https://dailymed.nlm.nih.gov/dailymed/drugInfo.cfm?setid=301f01a7-2b0a-cfba-9c3d-a1dd831785a3	301f01a7-2b0a-cfba-9c3d-a1dd831785a3	the effectiveness of guanfacine extended release tablets for longer term use ( more than 8 weeks ) has not been systematically evaluated in controlled trials	0
https://dailymed.nlm.nih.gov/dailymed/drugInfo.cfm?setid=301f01a7-2b0a-cfba-9c3d-a1dd831785a3	301f01a7-2b0a-cfba-9c3d-a1dd831785a3	the efficacy of guanfacine extended release tabletswere studied for the treatment of adhd in three controlled monotherapy clinical trials ( up to 8 weeks in duration ) and one controlled adjunctive trial with psychostimulants ( 8 weeks in duration ) in children and adolescents ages 6 to 17 who met dsm iv criteria for adhd see clinical studies	0
https://dailymed.nlm.nih.gov/dailymed/drugInfo.cfm?setid=301f01a7-2b0a-cfba-9c3d-a1dd831785a3	301f01a7-2b0a-cfba-9c3d-a1dd831785a3	guanfacine extended release is a central alpha 2a adrenergic receptor agonist indicated for the treatment of attention deficit hyperactivity disorder ( adhd ) as monotherapy and as adjunctive therapy to stimulant medications	1
https://dailymed.nlm.nih.gov/dailymed/drugInfo.cfm?setid=301f01a7-2b0a-cfba-9c3d-a1dd831785a3	301f01a7-2b0a-cfba-9c3d-a1dd831785a3	guanfacine extended release tablets are indicated for the treatment of attention deficit hyperactivity disorder ( adhd ) as monotherapy and as adjunctive therapy to stimulant medications	1
https://dailymed.nlm.nih.gov/dailymed/drugInfo.cfm?setid=3023cc56-ed4b-4e87-b3a1-81b20943f658	3023cc56-ed4b-4e87-b3a1-81b20943f658	dispersion and absorption of injected drugs hylenex recombinant is indicated as an adjuvant to increase the dispersion and absorption of other injected drugs	1
https://dailymed.nlm.nih.gov/dailymed/drugInfo.cfm?setid=3023cc56-ed4b-4e87-b3a1-81b20943f658	3023cc56-ed4b-4e87-b3a1-81b20943f658	hylenex recombinant is an endoglycosidase indicated as an adjuvant in subcutaneous fluid administration for achieving hydration to increase the dispersion and absorption of other injected drugs in subcutaneous urography for improving resorption of radiopaque agents subcutaneous fluid administration hylenex recombinant is indicated as an adjuvant in subcutaneous fluid administration for achieving …	1
https://dailymed.nlm.nih.gov/dailymed/drugInfo.cfm?setid=3023cc56-ed4b-4e87-b3a1-81b20943f658	3023cc56-ed4b-4e87-b3a1-81b20943f658	subcutaneous urography hylenex recombinant is indicated as an adjunct in subcutaneous urography for improving resorption of radiopaque agents	1
https://dailymed.nlm.nih.gov/dailymed/drugInfo.cfm?setid=302ae804-37db-44fd-ac2f-3dbdeda9aa4b	302ae804-37db-44fd-ac2f-3dbdeda9aa4b	symdeko is a combination of tezacaftor and ivacaftor indicated for the treatment of patients with cystic fibrosis ( cf ) aged 12 years and older who are homozygous for the f508del mutation or who have at least one mutation in the cystic fibrosis transmembrane conductance regulator ( cftr ) gene that is responsive to tezacaftor ivacaftor based on in vitro data and or clinical evidence	1
https://dailymed.nlm.nih.gov/dailymed/drugInfo.cfm?setid=302ae804-37db-44fd-ac2f-3dbdeda9aa4b	302ae804-37db-44fd-ac2f-3dbdeda9aa4b	symdeko is indicated for the treatment of patients with cystic fibrosis ( cf ) aged 12 years and older who are homozygous for the f508del mutation or who have at least one mutation in the cystic fibrosis transmembrane conductance regulator ( cftr ) gene that is responsive to tezacaftor ivacaftor based on in vitro data and or clinical evidence see clinical pharmacology ( 12 1 ) and clinical studies	1
https://dailymed.nlm.nih.gov/dailymed/drugInfo.cfm?setid=304b63f4-a32e-4700-805d-5bc9f27e7d6a	304b63f4-a32e-4700-805d-5bc9f27e7d6a	false negative images can also occur if made too early in the evolutionary phase of the infarct or too late in the resolution phase	0
https://dailymed.nlm.nih.gov/dailymed/drugInfo.cfm?setid=304b63f4-a32e-4700-805d-5bc9f27e7d6a	304b63f4-a32e-4700-805d-5bc9f27e7d6a	false positive images have been reported following coronary by pass graft surgery in unstable angina pectoris old myocardial infarcts and in cardiac contusions	0
https://dailymed.nlm.nih.gov/dailymed/drugInfo.cfm?setid=304b63f4-a32e-4700-805d-5bc9f27e7d6a	304b63f4-a32e-4700-805d-5bc9f27e7d6a	in a limited study involving 22 patients in whom the ecg was positive and serum enzymes questionable or negative but in whom the final diagnosis of acute myocardial infarction was made the incidence of false negative images was 23	0
https://dailymed.nlm.nih.gov/dailymed/drugInfo.cfm?setid=304b63f4-a32e-4700-805d-5bc9f27e7d6a	304b63f4-a32e-4700-805d-5bc9f27e7d6a	the incidence of false positive images has been found to be 7 to 9	0
https://dailymed.nlm.nih.gov/dailymed/drugInfo.cfm?setid=304b63f4-a32e-4700-805d-5bc9f27e7d6a	304b63f4-a32e-4700-805d-5bc9f27e7d6a	when administered intravenously 15 to 30 minutes prior to intravenous administration of sodium pertechnetate tc 99m for in vivo red blood cell labeling approximately 75 of the injected activity remains in the blood pool	0
https://dailymed.nlm.nih.gov/dailymed/drugInfo.cfm?setid=304b63f4-a32e-4700-805d-5bc9f27e7d6a	304b63f4-a32e-4700-805d-5bc9f27e7d6a	the modified in vivo in vitro red blood cell labeling method may also be used for blood pool imaging	0
https://dailymed.nlm.nih.gov/dailymed/drugInfo.cfm?setid=304b63f4-a32e-4700-805d-5bc9f27e7d6a	304b63f4-a32e-4700-805d-5bc9f27e7d6a	technetium tc 99m pyrophosphate injection is a skeletal imaging agent used to demonstrate areas of altered osteogenesis and a cardiac imaging agent used as an adjunct in the diagnosis of acute myocardial infarction	1
https://dailymed.nlm.nih.gov/dailymed/drugInfo.cfm?setid=304b63f4-a32e-4700-805d-5bc9f27e7d6a	304b63f4-a32e-4700-805d-5bc9f27e7d6a	as an adjunct in the diagnosis of confirmed myocardial infarction ( ecg and serum enzymes positive ) the incidence of false negative images has been found to be 6	1
https://dailymed.nlm.nih.gov/dailymed/drugInfo.cfm?setid=304b63f4-a32e-4700-805d-5bc9f27e7d6a	304b63f4-a32e-4700-805d-5bc9f27e7d6a	technescan pyp is a blood pool imaging agent which may be used for gated blood pool imaging and for the detection of sites of gastrointestinal bleeding	1
https://dailymed.nlm.nih.gov/dailymed/drugInfo.cfm?setid=30789790-8317-49f9-b97b-8c5ba17b53d2	30789790-8317-49f9-b97b-8c5ba17b53d2	efficacy of intron a therapy in patients with low grade low tumor burden follicular non hodgkin 's lymphoma has not been demonstrated	0
https://dailymed.nlm.nih.gov/dailymed/drugInfo.cfm?setid=30789790-8317-49f9-b97b-8c5ba17b53d2	30789790-8317-49f9-b97b-8c5ba17b53d2	the use of this product in adolescents has not been studied	0
https://dailymed.nlm.nih.gov/dailymed/drugInfo.cfm?setid=30789790-8317-49f9-b97b-8c5ba17b53d2	30789790-8317-49f9-b97b-8c5ba17b53d2	hairy cell leukemia intron a is indicated for the treatment of patients 18 years of age or older with hairy cell leukemia	1
https://dailymed.nlm.nih.gov/dailymed/drugInfo.cfm?setid=30789790-8317-49f9-b97b-8c5ba17b53d2	30789790-8317-49f9-b97b-8c5ba17b53d2	aids related kaposi 's sarcoma intron a is indicated for the treatment of selected patients 18 years of age or older with aids related kaposi 's sarcoma	1
https://dailymed.nlm.nih.gov/dailymed/drugInfo.cfm?setid=30789790-8317-49f9-b97b-8c5ba17b53d2	30789790-8317-49f9-b97b-8c5ba17b53d2	condylomata acuminata intron a is indicated for intralesional treatment of selected patients 18 years of age or older with condylomata acuminata involving external surfaces of the genital and perianal areas ( see dosage and administration )	1
https://dailymed.nlm.nih.gov/dailymed/drugInfo.cfm?setid=30789790-8317-49f9-b97b-8c5ba17b53d2	30789790-8317-49f9-b97b-8c5ba17b53d2	follicular lymphoma intron a is indicated for the initial treatment of clinically aggressive ( see clinical pharmacology ) follicular non hodgkin 's lymphoma in conjunction with anthracycline containing combination chemotherapy in patients 18 years of age or older	1
https://dailymed.nlm.nih.gov/dailymed/drugInfo.cfm?setid=30789790-8317-49f9-b97b-8c5ba17b53d2	30789790-8317-49f9-b97b-8c5ba17b53d2	malignant melanoma intron a is indicated as adjuvant to surgical treatment in patients 18 years of age or older with malignant melanoma who are free of disease but at high risk for systemic recurrence within 56 days of surgery	1
https://dailymed.nlm.nih.gov/dailymed/drugInfo.cfm?setid=30789790-8317-49f9-b97b-8c5ba17b53d2	30789790-8317-49f9-b97b-8c5ba17b53d2	chronic hepatitis c intron a is indicated for the treatment	1
https://dailymed.nlm.nih.gov/dailymed/drugInfo.cfm?setid=30789790-8317-49f9-b97b-8c5ba17b53d2	30789790-8317-49f9-b97b-8c5ba17b53d2	the likelihood of response to intron a therapy is greater in patients who are without systemic symptoms who have limited lymphadenopathy and who have a relatively intact immune system as indicated by total cd4 count	4
https://dailymed.nlm.nih.gov/dailymed/drugInfo.cfm?setid=30bdf2ea-008b-4cbb-81e4-c3474f2ad286	30bdf2ea-008b-4cbb-81e4-c3474f2ad286	erwinaze ( asparaginase erwinia chrysanthemi ) is an asparagine specific enzyme indicated as a component of a multi agent chemotherapeutic regimen for the treatment of patients with acute lymphoblastic leukemia ( all ) who have developed hypersensitivity to e coli derived asparaginase	1
https://dailymed.nlm.nih.gov/dailymed/drugInfo.cfm?setid=30bdf2ea-008b-4cbb-81e4-c3474f2ad286	30bdf2ea-008b-4cbb-81e4-c3474f2ad286	erwinaze ( asparaginase erwinia chrysanthemi ) is indicated as a component of a multi agent chemotherapeutic regimen for the treatment of patients with acute lymphoblastic leukemia ( all ) who have developed hypersensitivity to e coli derived asparaginase	1
https://dailymed.nlm.nih.gov/dailymed/drugInfo.cfm?setid=30c7a341-d9fe-40f7-a10d-818df572f5df	30c7a341-d9fe-40f7-a10d-818df572f5df	dermatologic diseases bullous dermatitis herpetiformis exfoliative dermatitis mycosis fungoides pemphigus severe erythema multiforme ( stevens johnson syndrome )	1
https://dailymed.nlm.nih.gov/dailymed/drugInfo.cfm?setid=30c7a341-d9fe-40f7-a10d-818df572f5df	30c7a341-d9fe-40f7-a10d-818df572f5df	endocrine disorders primary or secondary adrenocortical insufficiency ( hydrocortisone or cortisone is the drug of choice synthetic analogs may be used in conjunction with mineralocorticoids where applicable in infancy mineralocorticoid supplementation is of particular importance ) congenital adrenal hyperplasia hypercalcemia associated with cancer nonsupportive thyroiditis	1
https://dailymed.nlm.nih.gov/dailymed/drugInfo.cfm?setid=30c7a341-d9fe-40f7-a10d-818df572f5df	30c7a341-d9fe-40f7-a10d-818df572f5df	for intramuscular administration when oral therapy is not feasible and the strength dosage form and route of administration of the drug reasonably lend the preparation to the treatment of the condition the intramuscular use of depo medrol sterile aqueous suspension is indicated as follows allergic states control of severe or incapacitating allergic conditions intractable to adequate trials of con…	1
https://dailymed.nlm.nih.gov/dailymed/drugInfo.cfm?setid=30c7a341-d9fe-40f7-a10d-818df572f5df	30c7a341-d9fe-40f7-a10d-818df572f5df	gastrointestinal diseases to tide the patient over a critical period of the disease in regional enteritis ( systemic therapy ) and ulcerative colitis	1
https://dailymed.nlm.nih.gov/dailymed/drugInfo.cfm?setid=30c7a341-d9fe-40f7-a10d-818df572f5df	30c7a341-d9fe-40f7-a10d-818df572f5df	hematologic disorders acquired ( autoimmune ) hemolytic anemia congenital ( erythroid ) hypoplastic anemia ( diamond blackfan anemia ) pure red cell aplasia select cases of secondary thrombocytopenia	1
https://dailymed.nlm.nih.gov/dailymed/drugInfo.cfm?setid=30c7a341-d9fe-40f7-a10d-818df572f5df	30c7a341-d9fe-40f7-a10d-818df572f5df	miscellaneous trichinosis with neurologic or myocardial involvement tuberculous meningitis with subarachnoid block or impending block when used concurrently with appropriate antituberculous chemotherapy	1
https://dailymed.nlm.nih.gov/dailymed/drugInfo.cfm?setid=30c7a341-d9fe-40f7-a10d-818df572f5df	30c7a341-d9fe-40f7-a10d-818df572f5df	neoplastic diseases for palliative management of leukemias and lymphomas	1
https://dailymed.nlm.nih.gov/dailymed/drugInfo.cfm?setid=30c7a341-d9fe-40f7-a10d-818df572f5df	30c7a341-d9fe-40f7-a10d-818df572f5df	nervous system acute exacerbations of multiple sclerosis cerebral edema associated with primary or metastatic brain tumor or craniotomy	1
https://dailymed.nlm.nih.gov/dailymed/drugInfo.cfm?setid=30c7a341-d9fe-40f7-a10d-818df572f5df	30c7a341-d9fe-40f7-a10d-818df572f5df	ophthalmic diseases sympathetic opthalmia temporal arteritis uveitis ocular inflammatory conditions unresponsive to topical corticosteroids	1
https://dailymed.nlm.nih.gov/dailymed/drugInfo.cfm?setid=30c7a341-d9fe-40f7-a10d-818df572f5df	30c7a341-d9fe-40f7-a10d-818df572f5df	renal diseases to induce diuresis or remission of proteinuria in idiopathic nephrotic syndrome or that due to lupus erythematosus	1
https://dailymed.nlm.nih.gov/dailymed/drugInfo.cfm?setid=30c7a341-d9fe-40f7-a10d-818df572f5df	30c7a341-d9fe-40f7-a10d-818df572f5df	respiratory diseases berylliosis fulminating or disseminated pulmonary tuberculosis when used concurrently with appropriate antituberculous chemotherapy idiopathic eosinophilic pneumonias symptomatic sarcoidosis	1
https://dailymed.nlm.nih.gov/dailymed/drugInfo.cfm?setid=30d4c387-b99c-49f8-a8bd-de23fdafb739	30d4c387-b99c-49f8-a8bd-de23fdafb739	for those patients not responding in 100 of bleeding occasions 45 ( 14 of 31 ) of bleeding episodes were effectively controlled with stimate nasal spray	0
https://dailymed.nlm.nih.gov/dailymed/drugInfo.cfm?setid=30d4c387-b99c-49f8-a8bd-de23fdafb739	30d4c387-b99c-49f8-a8bd-de23fdafb739	in the outpatient setting during two clinical trials where patients recorded bleeding episodes stimate nasal spray provided effective hemostasis 100 of the time in 2 of the 5 patients	0
https://dailymed.nlm.nih.gov/dailymed/drugInfo.cfm?setid=30d4c387-b99c-49f8-a8bd-de23fdafb739	30d4c387-b99c-49f8-a8bd-de23fdafb739	in the outpatient setting during two clinical trials where patients recorded bleeding episodes stimate nasal spray provided effective hemostasis 100 of the time in 75 of the patients 106 ( n 16 )	0
https://dailymed.nlm.nih.gov/dailymed/drugInfo.cfm?setid=30d4c387-b99c-49f8-a8bd-de23fdafb739	30d4c387-b99c-49f8-a8bd-de23fdafb739	intranasal delivery may also be inappropriate where there is an impaired level of consciousness	0
https://dailymed.nlm.nih.gov/dailymed/drugInfo.cfm?setid=30d4c387-b99c-49f8-a8bd-de23fdafb739	30d4c387-b99c-49f8-a8bd-de23fdafb739	patients may respond in a variable fashion depending on the type of molecular defect they have	0
https://dailymed.nlm.nih.gov/dailymed/drugInfo.cfm?setid=30d4c387-b99c-49f8-a8bd-de23fdafb739	30d4c387-b99c-49f8-a8bd-de23fdafb739	these situations include nasal congestion and blockage nasal discharge atrophy of nasal mucosa and severe atrophic rhinitis	0
https://dailymed.nlm.nih.gov/dailymed/drugInfo.cfm?setid=30d4c387-b99c-49f8-a8bd-de23fdafb739	30d4c387-b99c-49f8-a8bd-de23fdafb739	desmopressin acetate will also stop bleeding in mild to moderate von willebrand 's disease patients with episodes of spontaneous or trauma induced injuries such as hemarthroses intramuscular hematomas mucosal bleeding or menorrhagia	1
https://dailymed.nlm.nih.gov/dailymed/drugInfo.cfm?setid=30d4c387-b99c-49f8-a8bd-de23fdafb739	30d4c387-b99c-49f8-a8bd-de23fdafb739	desmopressin acetate will also stop bleeding in patients with hemophilia a with episodes of spontaneous or trauma induced injuries such as hemarthroses intramuscular hematomas or mucosal bleeding	1
https://dailymed.nlm.nih.gov/dailymed/drugInfo.cfm?setid=30d4c387-b99c-49f8-a8bd-de23fdafb739	30d4c387-b99c-49f8-a8bd-de23fdafb739	hemophilia a stimate nasal spray is indicated for patients with hemophilia a with factor viii coagulant activity levels greater than 5	1
https://dailymed.nlm.nih.gov/dailymed/drugInfo.cfm?setid=30d4c387-b99c-49f8-a8bd-de23fdafb739	30d4c387-b99c-49f8-a8bd-de23fdafb739	von willebrand 's disease ( type i ) stimate nasal spray is indicated for patients with mild to moderate classic von willebrand 's disease ( type i ) with factor viii levels greater than 5	1
https://dailymed.nlm.nih.gov/dailymed/drugInfo.cfm?setid=30d4c387-b99c-49f8-a8bd-de23fdafb739	30d4c387-b99c-49f8-a8bd-de23fdafb739	desmopressin acetate is not indicated for the treatment of hemophilia a with factor viii coagulant activity levels equal to or less than 5 or for the treatment of hemophilia b or in patients who have factor viii antibodies	2
https://dailymed.nlm.nih.gov/dailymed/drugInfo.cfm?setid=30d4c387-b99c-49f8-a8bd-de23fdafb739	30d4c387-b99c-49f8-a8bd-de23fdafb739	stimate nasal spray is not indicated for the treatment of severe classic von willebrand 's disease ( type i ) and when there is evidence of an abnormal molecular form of fac	2
https://dailymed.nlm.nih.gov/dailymed/drugInfo.cfm?setid=30d4c387-b99c-49f8-a8bd-de23fdafb739	30d4c387-b99c-49f8-a8bd-de23fdafb739	before the initial therapeutic administration of stimate nasal spray the physician should establish that the patient shows an appropriate change in the coagulation profile following a test dose of intranasal administration of stimate nasal spray	4
https://dailymed.nlm.nih.gov/dailymed/drugInfo.cfm?setid=30d4c387-b99c-49f8-a8bd-de23fdafb739	30d4c387-b99c-49f8-a8bd-de23fdafb739	bleeding time and factor viii coagulant activity ristocetin cofactor activity and von willebrand factor antigen should be checked after initial administration of stimate nasal spray to ensure that adequate levels have been achieved	4
https://dailymed.nlm.nih.gov/dailymed/drugInfo.cfm?setid=30d4c387-b99c-49f8-a8bd-de23fdafb739	30d4c387-b99c-49f8-a8bd-de23fdafb739	desmopressin acetate is also available as a solution for injection ( ddavp injection ) when the intranasal route may be compromised	4
https://dailymed.nlm.nih.gov/dailymed/drugInfo.cfm?setid=312042cf-df60-4dc5-90dd-4e77ebd4a781	312042cf-df60-4dc5-90dd-4e77ebd4a781	it is not effective against decamethonium bromide and succinylcholine chloride	0
https://dailymed.nlm.nih.gov/dailymed/drugInfo.cfm?setid=312042cf-df60-4dc5-90dd-4e77ebd4a781	312042cf-df60-4dc5-90dd-4e77ebd4a781	indications enlon is recommended for the differential diagnosis of myasthenia gravis and as an adjunct in the evaluation of treatment requirements in this disease	1
https://dailymed.nlm.nih.gov/dailymed/drugInfo.cfm?setid=312042cf-df60-4dc5-90dd-4e77ebd4a781	312042cf-df60-4dc5-90dd-4e77ebd4a781	it may be used adjunctively in the treatment of respiratory depression caused by curare overdosage	1
https://dailymed.nlm.nih.gov/dailymed/drugInfo.cfm?setid=312042cf-df60-4dc5-90dd-4e77ebd4a781	312042cf-df60-4dc5-90dd-4e77ebd4a781	it may also be used for evaluating emergency treatment in myasthenic crises	1
https://dailymed.nlm.nih.gov/dailymed/drugInfo.cfm?setid=312042cf-df60-4dc5-90dd-4e77ebd4a781	312042cf-df60-4dc5-90dd-4e77ebd4a781	enlon is also useful whenever a curare antagonist is needed to reverse the neuromuscular block produced by curare tubocurarine gallamine triethiodide or dimethyl tubocurarine	1
https://dailymed.nlm.nih.gov/dailymed/drugInfo.cfm?setid=312042cf-df60-4dc5-90dd-4e77ebd4a781	312042cf-df60-4dc5-90dd-4e77ebd4a781	because of its brief duration of action it is not recommended for maintenance therapy in myasthenia gravis	4
https://dailymed.nlm.nih.gov/dailymed/drugInfo.cfm?setid=315c128a-272d-4c57-bfbe-1a8b3402af08	315c128a-272d-4c57-bfbe-1a8b3402af08	infasurf decreases the incidence of rds mortality due to rds and air leaks associated with rds	1
https://dailymed.nlm.nih.gov/dailymed/drugInfo.cfm?setid=315c128a-272d-4c57-bfbe-1a8b3402af08	315c128a-272d-4c57-bfbe-1a8b3402af08	infasurf is indicated for the prevention of respiratory distress syndrome ( rds ) in premature infants at high risk for rds and for the treatment ( rescue ) of premature infants who develop rds	1
https://dailymed.nlm.nih.gov/dailymed/drugInfo.cfm?setid=315c128a-272d-4c57-bfbe-1a8b3402af08	315c128a-272d-4c57-bfbe-1a8b3402af08	prophylaxis prophylaxis therapy at birth with infasurf is indicated for premature infants less than 29 weeks of gestational age at significant risk for rds	1
https://dailymed.nlm.nih.gov/dailymed/drugInfo.cfm?setid=315c128a-272d-4c57-bfbe-1a8b3402af08	315c128a-272d-4c57-bfbe-1a8b3402af08	treatment infasurf therapy is indicated for infants less than or equal to 72 hours of age with rds ( confirmed by clinical and radiologic findings ) and requiring endotracheal intubation	1
https://dailymed.nlm.nih.gov/dailymed/drugInfo.cfm?setid=315c128a-272d-4c57-bfbe-1a8b3402af08	315c128a-272d-4c57-bfbe-1a8b3402af08	infasurf prophylaxis should be administered as soon as possible preferably within 30 minutes after birth	4
https://dailymed.nlm.nih.gov/dailymed/drugInfo.cfm?setid=316650b7-5770-4f1a-867d-68a72c60c8f2	316650b7-5770-4f1a-867d-68a72c60c8f2	have not been shown to be effective for any purpose during pregnancy and its use may cause severe harm to the fetus	0
https://dailymed.nlm.nih.gov/dailymed/drugInfo.cfm?setid=316650b7-5770-4f1a-867d-68a72c60c8f2	316650b7-5770-4f1a-867d-68a72c60c8f2	esterified estrogens and methyltestosterone tablets and esterified estrogens and methyltestosterone tablets h s are indicated in the treatment of moderate to severe vasomotor symptoms associated with the menopause in those patients not improved by estrogens alone	1
https://dailymed.nlm.nih.gov/dailymed/archives/index.cfm?query=318b3c36-89f8-4423-984e-361cf0d51c8b	318b3c36-89f8-4423-984e-361cf0d51c8b	colistimethate for injection usp is indicated for the treatment of acute or chronic infections due to sensitive strains of certain gram negative bacilli	1
https://dailymed.nlm.nih.gov/dailymed/archives/index.cfm?query=318b3c36-89f8-4423-984e-361cf0d51c8b	318b3c36-89f8-4423-984e-361cf0d51c8b	colistimethate for injection usp may be used to initiate therapy in serious infections that are suspected to be due to gram negative organisms and in the treatment of infections due to susceptible gram negative pathogenic bacilli	1
https://dailymed.nlm.nih.gov/dailymed/archives/index.cfm?query=318b3c36-89f8-4423-984e-361cf0d51c8b	318b3c36-89f8-4423-984e-361cf0d51c8b	it is particularly indicated when the infection is caused by sensitive strains of pseudomonas aeruginosa	1
https://dailymed.nlm.nih.gov/dailymed/archives/index.cfm?query=318b3c36-89f8-4423-984e-361cf0d51c8b	318b3c36-89f8-4423-984e-361cf0d51c8b	colistimethate for injection usp has proven clinically effective in treatment of infections due to the following gram negative organisms enterobacter aerogenes escherichia coli klebsiella pneumoniae and pseudomonas aeruginosa	1
https://dailymed.nlm.nih.gov/dailymed/archives/index.cfm?query=318b3c36-89f8-4423-984e-361cf0d51c8b	318b3c36-89f8-4423-984e-361cf0d51c8b	this antibiotic is not indicated for infections due to proteus or neisseria	2
https://dailymed.nlm.nih.gov/dailymed/archives/index.cfm?query=318b3c36-89f8-4423-984e-361cf0d51c8b	318b3c36-89f8-4423-984e-361cf0d51c8b	to reduce the development of drug resistant bacteria and maintain the effectiveness of colistimethate for injection usp and other antibacterial drugs colistimethate for injection usp should be used only to treat or prevent infections that are proven or strongly suspected to be caused by susceptible bacteria	4
https://dailymed.nlm.nih.gov/dailymed/drugInfo.cfm?setid=31b347d2-f156-4055-9d8f-7cf0df420296	31b347d2-f156-4055-9d8f-7cf0df420296	emflaza is a corticosteroid indicated for the treatment of duchenne muscular dystrophy ( dmd ) in patients 5 years of age and older	1
https://dailymed.nlm.nih.gov/dailymed/drugInfo.cfm?setid=31b347d2-f156-4055-9d8f-7cf0df420296	31b347d2-f156-4055-9d8f-7cf0df420296	emflaza is indicated for the treatment of duchenne muscular dystrophy ( dmd ) in patients 5 years of age and older	1
https://dailymed.nlm.nih.gov/dailymed/drugInfo.cfm?setid=31ce4750-ded5-4a0b-95e9-f229fa6bc822	31ce4750-ded5-4a0b-95e9-f229fa6bc822	halaven is a microtubule inhibitor indicated for the treatment of patients with metastatic breast cancer who have previously received at least two chemotherapeutic regimens for the treatment of metastatic disease	1
https://dailymed.nlm.nih.gov/dailymed/drugInfo.cfm?setid=31ce4750-ded5-4a0b-95e9-f229fa6bc822	31ce4750-ded5-4a0b-95e9-f229fa6bc822	liposarcoma halaven is indicated for the treatment of patients with unresectable or metastatic liposarcoma who have received a prior anthracycline containing regimen see clinical studies	1
https://dailymed.nlm.nih.gov/dailymed/drugInfo.cfm?setid=31ce4750-ded5-4a0b-95e9-f229fa6bc822	31ce4750-ded5-4a0b-95e9-f229fa6bc822	me tastatic breast cancer halaven is indicated for the treatment of patients with metastatic breast cancer who have previously received at least two chemotherapeutic regimens for the treatment of metastatic disease	1
https://dailymed.nlm.nih.gov/dailymed/drugInfo.cfm?setid=31ce4750-ded5-4a0b-95e9-f229fa6bc822	31ce4750-ded5-4a0b-95e9-f229fa6bc822	unresectable or metastatic liposarcoma who have received a prior anthracycline containing regimen	1
https://dailymed.nlm.nih.gov/dailymed/drugInfo.cfm?setid=31ce4750-ded5-4a0b-95e9-f229fa6bc822	31ce4750-ded5-4a0b-95e9-f229fa6bc822	prior therapy should have included an anthracycline and a taxane in either the adjuvant or metastatic setting	4
https://dailymed.nlm.nih.gov/dailymed/drugInfo.cfm?setid=31ce4750-ded5-4a0b-95e9-f229fa6bc822	31ce4750-ded5-4a0b-95e9-f229fa6bc822	prior therapy should have included an anthracycline and a taxane in either the adjuvant or metastatic setting see clinical studies	4
https://dailymed.nlm.nih.gov/dailymed/drugInfo.cfm?setid=31fe1e75-da67-4e6d-a529-8b82905dad45	31fe1e75-da67-4e6d-a529-8b82905dad45	not all recipients of vivotif will be fully protected against typhoid fever	0
https://dailymed.nlm.nih.gov/dailymed/drugInfo.cfm?setid=31fe1e75-da67-4e6d-a529-8b82905dad45	31fe1e75-da67-4e6d-a529-8b82905dad45	there is no evidence to support the use of typhoid vaccine to control common source outbreaks disease following natural disasters or in persons attending rural summer camps	0
https://dailymed.nlm.nih.gov/dailymed/drugInfo.cfm?setid=31fe1e75-da67-4e6d-a529-8b82905dad45	31fe1e75-da67-4e6d-a529-8b82905dad45	vaccinated individuals should continue to take personal precautions against exposure to typhoid organisms	0
https://dailymed.nlm.nih.gov/dailymed/drugInfo.cfm?setid=31fe1e75-da67-4e6d-a529-8b82905dad45	31fe1e75-da67-4e6d-a529-8b82905dad45	routine typhoid vaccination is not recommended in the united states of america	0
https://dailymed.nlm.nih.gov/dailymed/drugInfo.cfm?setid=31fe1e75-da67-4e6d-a529-8b82905dad45	31fe1e75-da67-4e6d-a529-8b82905dad45	vivotif ( typhoid vaccine live oral ty21a ) is indicated for immunization of adults and children greater than 6 years of age against disease caused by salmonella typhi	1
https://dailymed.nlm.nih.gov/dailymed/drugInfo.cfm?setid=31fe1e75-da67-4e6d-a529-8b82905dad45	31fe1e75-da67-4e6d-a529-8b82905dad45	the vaccine is not suitable for treatment of acute infections with s typhi	2
https://dailymed.nlm.nih.gov/dailymed/drugInfo.cfm?setid=31fe1e75-da67-4e6d-a529-8b82905dad45	31fe1e75-da67-4e6d-a529-8b82905dad45	the vaccine will not afford protection against species of salmonella other than salmonella typhi or other bacteria that cause enteric disease	2
https://dailymed.nlm.nih.gov/dailymed/drugInfo.cfm?setid=31fe1e75-da67-4e6d-a529-8b82905dad45	31fe1e75-da67-4e6d-a529-8b82905dad45	selective immunization against typhoid fever is recommended for the following groups 1 ) travelers to areas in which there is a recognized risk of exposure to s typhi 2 ) persons with intimate exposure	4
https://dailymed.nlm.nih.gov/dailymed/drugInfo.cfm?setid=32167dd7-5d37-457b-9b00-cd735de6b060	32167dd7-5d37-457b-9b00-cd735de6b060	the organism should be identified by appropriate diagnostic procedures	0
https://dailymed.nlm.nih.gov/dailymed/drugInfo.cfm?setid=32167dd7-5d37-457b-9b00-cd735de6b060	32167dd7-5d37-457b-9b00-cd735de6b060	amebiasis tinidazole is indicated for the treatment of intestinal amebiasis and amebic liver abscess caused by entamoeba histolytica in both adults and pediatric patients older than three years of age	1
https://dailymed.nlm.nih.gov/dailymed/drugInfo.cfm?setid=32167dd7-5d37-457b-9b00-cd735de6b060	32167dd7-5d37-457b-9b00-cd735de6b060	bacterial vaginosis tinidazole is indicated for the treatment of bacterial vaginosis ( formerly referred to as haemophilus vaginitis gardnerella vaginitis nonspecific vaginitis or anaerobic vaginosis ) in non pregnant women	1
https://dailymed.nlm.nih.gov/dailymed/drugInfo.cfm?setid=32167dd7-5d37-457b-9b00-cd735de6b060	32167dd7-5d37-457b-9b00-cd735de6b060	giardiasis tinidazole is indicated for the treatment of giardiasis caused by giardia duodenalis ( also termed g lamblia ) in both adults and pediatric patients older than three years of age see clinical studies	1
https://dailymed.nlm.nih.gov/dailymed/drugInfo.cfm?setid=32167dd7-5d37-457b-9b00-cd735de6b060	32167dd7-5d37-457b-9b00-cd735de6b060	tinidazole tablets is a nitroimidazole antimicrobial indicated for trichomoniasis giardiasis in patients age 3 and older amebiasis in patients age 3 and older bacterial vaginosis in non pregnant adult women ( 8 1 ) trichomoniasis tinidazole is indicated for the treatment of trichomoniasis caused by trichomonas vaginalis	1
https://dailymed.nlm.nih.gov/dailymed/drugInfo.cfm?setid=32167dd7-5d37-457b-9b00-cd735de6b060	32167dd7-5d37-457b-9b00-cd735de6b060	it is not indicated in the treatment of asymptomatic cyst passage	2
https://dailymed.nlm.nih.gov/dailymed/drugInfo.cfm?setid=32167dd7-5d37-457b-9b00-cd735de6b060	32167dd7-5d37-457b-9b00-cd735de6b060	because trichomoniasis is a sexually transmitted disease with potentially serious sequelae partners of infected patients should be treated simultaneously in order to prevent re infection see clinical studies	4
https://dailymed.nlm.nih.gov/dailymed/drugInfo.cfm?setid=3235535d-9ef9-4657-8b2a-176a807d091c	3235535d-9ef9-4657-8b2a-176a807d091c	apokyn has been studied as an adjunct to other medications	0
https://dailymed.nlm.nih.gov/dailymed/drugInfo.cfm?setid=3235535d-9ef9-4657-8b2a-176a807d091c	3235535d-9ef9-4657-8b2a-176a807d091c	apokyn ( apomorphine hydrochloride injection ) is indicated for the acute intermittent treatment of hypomobility off episodes ( end of dose wearing off and unpredictable on off episodes ) in patients with advanced parkinson 's disease	1
https://dailymed.nlm.nih.gov/dailymed/drugInfo.cfm?setid=3235535d-9ef9-4657-8b2a-176a807d091c	3235535d-9ef9-4657-8b2a-176a807d091c	apokyn is a non ergoline dopamine agonist indicated for the acute intermittent treatment of hypomobility off episodes ( end of dose wearing off and unpredictable on off episodes ) associated with advanced parkinson 's disease	1
https://dailymed.nlm.nih.gov/dailymed/archives/index.cfm?query=3244852e-61f3-4676-80ed-3f76b6941dc1	3244852e-61f3-4676-80ed-3f76b6941dc1	indications may temporarily relieve the ill effects not the therapeutic effects of oral or injected vaccines	1
https://dailymed.nlm.nih.gov/dailymed/archives/index.cfm?query=3244852e-61f3-4676-80ed-3f76b6941dc1	3244852e-61f3-4676-80ed-3f76b6941dc1	children and adults may expect temporary relief from symptoms such as minor fever pain redness swelling weakness lack of energy these statements are based upon traditional homeopathic practice	1
[truncated: 5,925 more rows]
